# Supplementary material for: Bis[tetra­kis­(pyridin-2-yl)methane-κ3 N,N′,N′′]cobalt(II) tetra­kis­(thio­cyanato-κN)cobaltate(II) methanol monosolvate
Source: Acta Crystallogr Sect E Struct Rep Online. 2014 Feb 15;70(Pt 3):m96–7. doi: 10.1107/S160053681400289X (PMC3998407; doi:10.1107/S160053681400289X)
Supplement: Supplementary file 1 [file e-70-00m96-sup1.cif]

##############################################################################
#                                                                            #
# This CIF contains the data in a paper accepted for publication in          #
# Acta Crystallographica Section E. It conforms to the requirements of       #
# Notes for Authors for Acta Crystallographica Section E, and has been       #
# peer reviewed under the auspices of the IUCr Commission on Journals.       #
#                                                                            #
# Full details of the Crystallographic Information File format               #
# are given in the paper "The Crystallographic Information File (CIF):       #
# a New Standard Archive File for Crystallography" by S. R. Hall, F. H.      #
# Allen and I. D. Brown [Acta Cryst. (1991), A47, 655-685].                  #
#                                                                            #
# The current version of the core CIF dictionary is obtainable from          #
# ftp://ftp.iucr.org/pub/cif_core.dic.                                       #
#                                                                            #
# Software is freely available for graphical display of the structure(s)     #
# in this CIF. For information consult the CIF software page                 #
# http://www.iucr.org/resources/cif/software.                                #
#                                                                            #
# This file may be used for bona fide research purposes within the           #
# scientific community so long as proper attribution is given to the journal # 
# article from which it was obtained.                                        #
#                                                                            #
##############################################################################
data_General
_audit_creation_method     'by CrystalStructure 4.0'
_journal_date_recd_electronic     2014-01-22
_journal_date_accepted     2014-02-08
_journal_name_full     'Acta Crystallographica, Section E'
_journal_year     2014
_journal_volume     70
_journal_issue      3
_journal_page_first     m96
_journal_page_last     m97
_journal_paper_category     QM
_journal_paper_doi     10.1107/S160053681400289X
_journal_coeditor_code     PK2517
_publ_contact_author_name     'S. Kawata'
_publ_contact_author_address
;
Department of Chemistry
Faculty of Science
Fukuoka University
Nanakuma
Jonan-ku
Fukuoka 814-0180
Japan
;
_publ_contact_author_email     'kawata@fukuoka-u.ac.jp'
_publ_contact_author_fax     '+82-92-865-6030'
_publ_contact_author_phone     '+81-92-871-6631 ex.6220'
_publ_section_title
;
Bis[tetrakis(pyridin-2-yl)methane-\k^3^<i>N</i>,<i>N</i>',<i>N</i>'']cobalt(II)
tetrakis(thiocyanato-\k<i>N</i>)cobaltate(II) methanol monosolvate
;
loop_
    _publ_author_name
    _publ_author_footnote
    _publ_author_address
    'Tsunezumi, Yuya' .
;
Department of Chemistry
Faculty of Science
Fukuoka University
Nanakuma
Jonan-ku
Fukuoka 814-0180
Japan
;
    'Matsumoto, Kouzou' .
;
Institute of Natural Sciences
Senshu University
Higashimita
Tama-ku
Kanagawa 214-8580
Japan
;
    'Hayami, Shinya' .
;
Department of Chemistry
Graduate School of Science and Technology
Kumamoto University
Kurokami, Kumamoto 860-8555
Japan
;
    'Fuyuhiro, Akira' .
;
Department of Chemistry
Graduate School of Science
Osaka University
Toyonaka
Osaka 560-0043
Japan
;
    'Kawata, Satoshi' .
;
Department of Chemistry
Faculty of Science
Fukuoka University
Nanakuma
Jonan-ku
Fukuoka 814-0180
Japan
;
_publ_section_synopsis     .
data_I
_database_code_depnum_ccdc_archive     'CCDC 985959'
_chemical_name_systematic
;
Bis[tetrakis(pyridin-2-yl)methane-\k^3^<i>N</i>,<i>N</i>',<i>N</i>'']cobalt(II)
tetrakis(thiocyanato-\k<i>N</i>)cobaltate(II) methanol monosolvate
;
_chemical_formula_moiety     'C42 H32 Co N8 2+, C4 Co N4 S4 2-, C H4 O'
_chemical_formula_sum     'C47 H32 Co2 N12 O S4'
_chemical_formula_iupac     '[Co (C21 H16 N4)2] [Co (N C S)4], C H4 O'
_chemical_formula_weight     1026.96
_chemical_melting_point     ?
_symmetry_cell_setting     monoclinic
_symmetry_space_group_name_H-M     'P 21'
_symmetry_space_group_name_Hall     'P 2yb'
loop_
    _symmetry_equiv_pos_site_id
    _symmetry_equiv_pos_as_xyz
    1 '+X,+Y,+Z'
    2 '-X,1/2+Y,-Z'
_cell_length_a     8.903(3)
_cell_length_b     21.732(6)
_cell_length_c     12.335(4)
_cell_angle_alpha     90.0000
_cell_angle_beta     108.480(4)
_cell_angle_gamma     90.0000
_cell_volume     2263.4(11)
_cell_formula_units_Z     2
_cell_measurement_reflns_used     7489
_cell_measurement_theta_min     3.06
_cell_measurement_theta_max     27.48
_cell_measurement_temperature     100
_exptl_crystal_description     platelet
_exptl_crystal_colour     green
_exptl_crystal_size_max     0.70
_exptl_crystal_size_mid     0.20
_exptl_crystal_size_min     0.10
_exptl_crystal_density_diffrn     1.507
_exptl_crystal_density_meas     ?
_exptl_crystal_density_method     'not measured'
_exptl_crystal_F_000     1048.00
_exptl_absorpt_coefficient_mu     0.970
_exptl_absorpt_correction_type     multi-scan
_exptl_absorpt_process_details     '(<i>REQAB</i>; Rigaku, 1998)'
_exptl_absorpt_correction_T_min     0.796
_exptl_absorpt_correction_T_max     0.908
_diffrn_ambient_temperature     100
_diffrn_radiation_type     'Mo K\a'
_diffrn_radiation_wavelength     0.71075
_diffrn_radiation_source     Mo-Ka
_diffrn_radiation_monochromator     graphite
_diffrn_measurement_device_type     'Rigaku Saturn724'
_diffrn_measurement_method     \w
_diffrn_detector_area_resol_mean     7.111
_diffrn_reflns_number     35095
_diffrn_reflns_av_R_equivalents     0.0386
_diffrn_reflns_theta_max     27.50
_diffrn_reflns_theta_full     27.50
_diffrn_measured_fraction_theta_max     0.998
_diffrn_measured_fraction_theta_full     0.998
_diffrn_reflns_limit_h_min     -11
_diffrn_reflns_limit_h_max     11
_diffrn_reflns_limit_k_min     -28
_diffrn_reflns_limit_k_max     28
_diffrn_reflns_limit_l_min     -16
_diffrn_reflns_limit_l_max     16
_diffrn_standards_number     0
_diffrn_standards_interval_count     .
_diffrn_standards_decay_%     ?
_refine_special_details
;
Refinement was performed using all reflections. The weighted <i>R</i>-factor
(<i>wR</i>) and goodness of fit (<i>S</i>) are based on <i>F</i>^2^.
<i>R</i>-factor (gt) are based on <i>F</i>. The threshold expression of
<i>F</i>^2^ > 2.0 \s(<i>F</i>^2^) is used only for calculating <i>R</i>-factor
(gt).
;
_reflns_number_total     10355
_reflns_number_gt     9357
_reflns_threshold_expression     F^2^>2.0\s(F^2^)
_refine_ls_structure_factor_coef     Fsqd
_refine_ls_matrix_type     full
_refine_ls_R_factor_gt     0.0335
_refine_ls_wR_factor_ref     0.0706
_refine_ls_goodness_of_fit_ref     1.010
_refine_ls_number_reflns     10355
_refine_ls_number_parameters     596
_refine_ls_number_restraints     4
_refine_ls_number_constraints     0
_refine_ls_hydrogen_treatment     constr
_refine_ls_weighting_scheme     calc
_refine_ls_weighting_details
                    'w = 1/[\s^2^(Fo^2^)+(0.0341P)^2^] where P=(Fo^2^+2Fc^2^)/3'
_atom_sites_solution_hydrogens     geom
_atom_sites_solution_primary     direct
_atom_sites_solution_secondary     difmap
_refine_ls_shift/su_max     0.001
_refine_diff_density_max     0.490
_refine_diff_density_min     -0.350
_refine_ls_extinction_method     none
_refine_ls_extinction_coef     ?
_refine_ls_abs_structure_details     'Flack (1983), 5024 Friedel pairs'
_refine_ls_abs_structure_Flack     -0.008(8)
loop_
    _atom_type_symbol
    _atom_type_description
    _atom_type_scat_dispersion_real
    _atom_type_scat_dispersion_imag
    _atom_type_scat_source
    'C' 'C' 0.0033 0.0016
;
International Tables for Crystallography
(1992, Vol. C, Tables 4.2.6.8 and 6.1.1.4)
;
    'H' 'H' 0.0000 0.0000
;
International Tables for Crystallography
(1992, Vol. C, Table 6.1.1.4)
;
    'Co' 'Co' 0.3494 0.9721
;
International Tables for Crystallography
(1992, Vol. C, Tables 4.2.6.8 and 6.1.1.4)
;
    'N' 'N' 0.0061 0.0033
;
International Tables for Crystallography
(1992, Vol. C, Tables 4.2.6.8 and 6.1.1.4)
;
    'O' 'O' 0.0106 0.0060
;
International Tables for Crystallography
(1992, Vol. C, Tables 4.2.6.8 and 6.1.1.4)
;
    'S' 'S' 0.1246 0.1234
;
International Tables for Crystallography
(1992, Vol. C, Tables 4.2.6.8 and 6.1.1.4)
;
_computing_data_collection     'CrystalClear (Rigaku, 2008)'
_computing_cell_refinement     'CrystalClear (Rigaku, 2008)'
_computing_data_reduction     'CrystalClear (Rigaku, 2008)'
_computing_structure_solution     'SIR92 (Altomare <i>et al.</i>, 1994)'
_computing_structure_refinement     'SHELXL97 (Sheldrick, 2008)'
_computing_molecular_graphics     'CrystalStructure (Rigaku, 2010)'
_computing_publication_material     'CrystalStructure (Rigaku, 2010)'
loop_
    _atom_site_type_symbol
    _atom_site_label
    _atom_site_fract_x
    _atom_site_fract_y
    _atom_site_fract_z
    _atom_site_U_iso_or_equiv
    _atom_site_adp_type
    _atom_site_calc_flag
    _atom_site_refinement_flags
    _atom_site_occupancy
    _atom_site_symmetry_multiplicity
    _atom_site_disorder_assembly
    _atom_site_disorder_group
    Co Co1 0.92921(4) 0.267330(16) 0.12705(3) 0.01337(7) Uani d . 1.0 2 . .
    Co Co2 0.68958(4) -0.017879(16) 0.32111(3) 0.02202(8) Uani d . 1.0 2 . .
    S S1 0.60841(10) 0.08300(4) 0.63708(7) 0.0428(3) Uani d . 1.0 2 . .
    S S2 0.27520(8) -0.00264(3) -0.02897(6) 0.02743(16) Uani d . 1.0 2 . .
    S S3 1.15687(8) 0.04825(3) 0.25418(7) 0.02932(16) Uani d . 1.0 2 . .
    S S4 0.80609(9) -0.22424(4) 0.44057(6) 0.03224(17) Uani d . 1.0 2 . .
    O O1 0.6953(4) 0.21625(13) -0.2326(3) 0.0426(7) Uiso d . 0.8000 2 . .
    O O2 0.553(3) 0.2545(11) -0.4248(14) 0.0426(7) Uiso d . 0.1000 2 . .
    O O3 0.568(3) 0.2338(10) -0.2633(19) 0.0426(7) Uiso d . 0.1000 2 . .
    N N1 1.1687(3) 0.23180(10) 0.17071(17) 0.0179(5) Uani d . 1.0 2 . .
    N N2 0.8538(3) 0.18862(9) 0.04369(17) 0.0164(5) Uani d . 1.0 2 . .
    N N3 0.9621(3) 0.29708(9) -0.01050(17) 0.0145(4) Uani d . 1.0 2 . .
    N N4 1.2984(3) 0.17133(11) -0.10782(19) 0.0239(5) Uani d . 1.0 2 . .
    N N5 0.6893(3) 0.30239(10) 0.07976(17) 0.0168(5) Uani d . 1.0 2 . .
    N N6 1.0051(3) 0.34582(9) 0.21040(17) 0.0164(5) Uani d . 1.0 2 . .
    N N7 0.8943(3) 0.23901(9) 0.26477(17) 0.0160(5) Uani d . 1.0 2 . .
    N N8 0.5567(3) 0.37038(12) 0.35210(18) 0.0240(5) Uani d . 1.0 2 . .
    N N9 0.6644(3) 0.03202(11) 0.4469(2) 0.0283(6) Uani d . 1.0 2 . .
    N N10 0.5046(3) -0.01099(12) 0.1856(2) 0.0286(5) Uani d . 1.0 2 . .
    N N11 0.8765(3) 0.00762(11) 0.2834(2) 0.0281(6) Uani d . 1.0 2 . .
    N N12 0.7249(3) -0.10308(11) 0.3740(2) 0.0280(6) Uani d . 1.0 2 . .
    C C1 1.0845(3) 0.19529(11) -0.02558(19) 0.0130(5) Uani d . 1.0 2 . .
    C C2 1.2067(3) 0.19550(11) 0.0959(2) 0.0137(5) Uani d . 1.0 2 . .
    C C3 1.3348(3) 0.15487(11) 0.1304(2) 0.0169(5) Uani d . 1.0 2 . .
    C C4 1.4287(3) 0.15497(13) 0.2436(3) 0.0222(6) Uani d . 1.0 2 . .
    C C5 1.3936(3) 0.19419(12) 0.3202(3) 0.0211(6) Uani d . 1.0 2 . .
    C C6 1.2629(3) 0.23195(12) 0.2808(2) 0.0214(6) Uani d . 1.0 2 . .
    C C7 0.9443(3) 0.15873(12) -0.00821(19) 0.0153(5) Uani d . 1.0 2 . .
    C C8 0.9230(3) 0.09645(12) -0.0321(2) 0.0181(6) Uani d . 1.0 2 . .
    C C9 0.7976(3) 0.06600(11) -0.0140(3) 0.0187(6) Uani d . 1.0 2 . .
    C C10 0.6939(3) 0.09815(12) 0.0288(3) 0.0200(6) Uani d . 1.0 2 . .
    C C11 0.7282(3) 0.15884(12) 0.0586(2) 0.0198(6) Uani d . 1.0 2 . .
    C C12 1.0363(3) 0.26212(12) -0.06783(19) 0.0142(5) Uani d . 1.0 2 . .
    C C13 1.0710(3) 0.28663(12) -0.1619(2) 0.0182(6) Uani d . 1.0 2 . .
    C C14 1.0271(3) 0.34621(12) -0.1974(3) 0.0199(6) Uani d . 1.0 2 . .
    C C15 0.9488(3) 0.38129(12) -0.1389(3) 0.0195(6) Uani d . 1.0 2 . .
    C C16 0.9178(3) 0.35493(12) -0.0469(2) 0.0183(6) Uani d . 1.0 2 . .
    C C17 1.1438(3) 0.16544(11) -0.1176(2) 0.0146(5) Uani d . 1.0 2 . .
    C C18 1.0338(3) 0.14235(12) -0.2142(2) 0.0183(6) Uani d . 1.0 2 . .
    C C19 1.0874(4) 0.12023(13) -0.3003(3) 0.0276(7) Uani d . 1.0 2 . .
    C C20 1.2429(4) 0.12323(13) -0.2926(3) 0.0301(7) Uani d . 1.0 2 . .
    C C21 1.3463(4) 0.14949(14) -0.1948(3) 0.0270(7) Uani d . 1.0 2 . .
    C C22 0.7683(3) 0.34127(11) 0.2733(2) 0.0153(5) Uani d . 1.0 2 . .
    C C23 0.6478(3) 0.33964(11) 0.1521(2) 0.0150(5) Uani d . 1.0 2 . .
    C C24 0.5154(3) 0.37739(12) 0.1138(3) 0.0202(6) Uani d . 1.0 2 . .
    C C25 0.4206(3) 0.37374(13) 0.0009(3) 0.0218(6) Uani d . 1.0 2 . .
    C C26 0.4605(3) 0.33322(12) -0.0721(3) 0.0209(6) Uani d . 1.0 2 . .
    C C27 0.5961(3) 0.29867(12) -0.0292(2) 0.0205(6) Uani d . 1.0 2 . .
    C C28 0.9117(3) 0.37688(11) 0.2577(2) 0.0143(5) Uani d . 1.0 2 . .
    C C29 0.9349(3) 0.43912(12) 0.2826(3) 0.0189(6) Uani d . 1.0 2 . .
    C C30 1.0647(3) 0.46842(11) 0.2668(2) 0.0204(6) Uani d . 1.0 2 . .
    C C31 1.1695(3) 0.43477(12) 0.2289(3) 0.0207(6) Uani d . 1.0 2 . .
    C C32 1.1347(3) 0.37428(12) 0.1984(2) 0.0194(6) Uani d . 1.0 2 . .
    C C33 0.8142(3) 0.27424(12) 0.31709(19) 0.0149(5) Uani d . 1.0 2 . .
    C C34 0.7701(3) 0.25079(11) 0.4075(2) 0.0187(6) Uani d . 1.0 2 . .
    C C35 0.8142(4) 0.19158(12) 0.4468(2) 0.0203(6) Uani d . 1.0 2 . .
    C C36 0.9022(3) 0.15725(12) 0.3963(2) 0.0210(6) Uani d . 1.0 2 . .
    C C37 0.9392(3) 0.18219(12) 0.3049(3) 0.0201(6) Uani d . 1.0 2 . .
    C C38 0.7119(3) 0.37234(12) 0.3651(2) 0.0163(5) Uani d . 1.0 2 . .
    C C39 0.8216(3) 0.39400(12) 0.4656(2) 0.0194(6) Uani d . 1.0 2 . .
    C C40 0.7700(4) 0.41589(12) 0.5518(3) 0.0244(6) Uani d . 1.0 2 . .
    C C41 0.6098(4) 0.41455(14) 0.5386(3) 0.0306(7) Uani d . 1.0 2 . .
    C C42 0.5100(4) 0.39090(16) 0.4386(3) 0.0326(8) Uani d . 1.0 2 . .
    C C43 0.6394(3) 0.05312(12) 0.5246(3) 0.0242(6) Uani d . 1.0 2 . .
    C C44 0.4078(3) -0.00765(12) 0.0963(3) 0.0230(6) Uani d . 1.0 2 . .
    C C45 0.9930(4) 0.02487(12) 0.2702(3) 0.0248(6) Uani d . 1.0 2 . .
    C C46 0.7573(3) -0.15376(13) 0.4021(2) 0.0209(6) Uani d . 1.0 2 . .
    C C47 0.6522(4) 0.2642(3) -0.3180(3) 0.0528(10) Uani d . 1.0 2 . .
    H H1 1.3568 0.1277 0.0771 0.0203 Uiso calc R 1.0 2 . .
    H H2 1.5172 0.1281 0.2687 0.0266 Uiso calc R 1.0 2 . .
    H H3 1.4577 0.1952 0.3981 0.0253 Uiso calc R 1.0 2 . .
    H H4 1.2382 0.2591 0.3331 0.0257 Uiso calc R 1.0 2 . .
    H H5 0.9949 0.0748 -0.0610 0.0217 Uiso calc R 1.0 2 . .
    H H6 0.7820 0.0233 -0.0306 0.0225 Uiso calc R 1.0 2 . .
    H H7 0.6024 0.0790 0.0372 0.0240 Uiso calc R 1.0 2 . .
    H H8 0.6606 0.1808 0.0911 0.0238 Uiso calc R 1.0 2 . .
    H H9 1.1249 0.2622 -0.2017 0.0218 Uiso calc R 1.0 2 . .
    H H10 1.0506 0.3628 -0.2614 0.0239 Uiso calc R 1.0 2 . .
    H H11 0.9173 0.4223 -0.1615 0.0234 Uiso calc R 1.0 2 . .
    H H12 0.8626 0.3786 -0.0069 0.0219 Uiso calc R 1.0 2 . .
    H H13 0.9243 0.1416 -0.2215 0.0220 Uiso calc R 1.0 2 . .
    H H14 1.0139 0.1025 -0.3664 0.0331 Uiso calc R 1.0 2 . .
    H H15 1.2794 0.1079 -0.3519 0.0362 Uiso calc R 1.0 2 . .
    H H16 1.4553 0.1524 -0.1884 0.0325 Uiso calc R 1.0 2 . .
    H H17 0.4903 0.4054 0.1646 0.0242 Uiso calc R 1.0 2 . .
    H H18 0.3290 0.3988 -0.0264 0.0262 Uiso calc R 1.0 2 . .
    H H19 0.3961 0.3293 -0.1496 0.0251 Uiso calc R 1.0 2 . .
    H H20 0.6248 0.2710 -0.0790 0.0246 Uiso calc R 1.0 2 . .
    H H21 0.8626 0.4614 0.3101 0.0227 Uiso calc R 1.0 2 . .
    H H22 1.0813 0.5112 0.2819 0.0245 Uiso calc R 1.0 2 . .
    H H23 1.2640 0.4530 0.2239 0.0249 Uiso calc R 1.0 2 . .
    H H24 1.2035 0.3517 0.1681 0.0233 Uiso calc R 1.0 2 . .
    H H25 0.7097 0.2753 0.4422 0.0224 Uiso calc R 1.0 2 . .
    H H26 0.7837 0.1751 0.5081 0.0244 Uiso calc R 1.0 2 . .
    H H27 0.9372 0.1171 0.4234 0.0252 Uiso calc R 1.0 2 . .
    H H28 0.9989 0.1582 0.2689 0.0242 Uiso calc R 1.0 2 . .
    H H29 0.9315 0.3936 0.4743 0.0232 Uiso calc R 1.0 2 . .
    H H30 0.8434 0.4318 0.6199 0.0293 Uiso calc R 1.0 2 . .
    H H31 0.5704 0.4295 0.5968 0.0367 Uiso calc R 1.0 2 . .
    H H32 0.4003 0.3889 0.4302 0.0391 Uiso calc R 1.0 2 . .
loop_
    _atom_site_aniso_label
    _atom_site_aniso_U_11
    _atom_site_aniso_U_22
    _atom_site_aniso_U_33
    _atom_site_aniso_U_12
    _atom_site_aniso_U_13
    _atom_site_aniso_U_23
    Co1 0.01431(15) 0.01349(15) 0.01381(15) 0.00066(13) 0.00660(12) 0.00050(13)
    Co2 0.02042(17) 0.02224(18) 0.02485(19) 0.00059(15) 0.00924(15) 0.00178(15)
    S1 0.0341(5) 0.0537(6) 0.0386(5) 0.0079(4) 0.0086(4) -0.0209(4)
    S2 0.0271(4) 0.0249(4) 0.0274(4) 0.0032(3) 0.0044(3) -0.0035(3)
    S3 0.0276(4) 0.0223(4) 0.0438(5) 0.0006(3) 0.0195(4) 0.0056(3)
    S4 0.0371(4) 0.0267(4) 0.0340(4) 0.0072(4) 0.0129(4) 0.0088(4)
    N1 0.0214(11) 0.0180(11) 0.0143(10) 0.0037(9) 0.0057(9) -0.0010(9)
    N2 0.0177(11) 0.0142(11) 0.0199(11) 0.0022(9) 0.0099(9) 0.0026(9)
    N3 0.0140(10) 0.0155(11) 0.0145(10) -0.0005(8) 0.0050(9) 0.0005(8)
    N4 0.0230(13) 0.0260(13) 0.0238(12) 0.0024(10) 0.0089(11) 0.0034(10)
    N5 0.0156(11) 0.0196(11) 0.0162(11) 0.0004(9) 0.0065(9) 0.0024(9)
    N6 0.0164(11) 0.0168(11) 0.0178(11) 0.0010(9) 0.0080(9) 0.0005(9)
    N7 0.0162(11) 0.0178(11) 0.0141(10) 0.0018(9) 0.0048(9) -0.0003(9)
    N8 0.0176(11) 0.0370(14) 0.0187(12) 0.0053(10) 0.0076(10) -0.0004(10)
    N9 0.0297(13) 0.0243(13) 0.0326(14) -0.0003(10) 0.0124(12) 0.0007(11)
    N10 0.0261(12) 0.0303(14) 0.0295(13) 0.0002(11) 0.0086(11) -0.0016(11)
    N11 0.0268(13) 0.0267(13) 0.0357(14) -0.0020(10) 0.0168(11) 0.0036(11)
    N12 0.0282(13) 0.0286(14) 0.0322(14) 0.0013(11) 0.0165(11) 0.0028(11)
    C1 0.0129(12) 0.0145(12) 0.0120(12) 0.0015(10) 0.0044(10) -0.0006(9)
    C2 0.0149(12) 0.0135(12) 0.0136(12) -0.0012(10) 0.0059(10) -0.0011(9)
    C3 0.0145(12) 0.0180(13) 0.0182(13) 0.0010(10) 0.0049(10) 0.0021(10)
    C4 0.0165(13) 0.0256(15) 0.0224(14) 0.0019(11) 0.0032(11) 0.0034(11)
    C5 0.0197(14) 0.0243(14) 0.0167(13) -0.0038(11) 0.0020(11) 0.0012(11)
    C6 0.0267(15) 0.0208(14) 0.0162(13) -0.0010(11) 0.0060(11) -0.0038(11)
    C7 0.0155(12) 0.0204(13) 0.0092(11) 0.0011(10) 0.0028(10) 0.0025(10)
    C8 0.0202(13) 0.0191(13) 0.0165(13) 0.0021(11) 0.0079(11) -0.0003(10)
    C9 0.0225(14) 0.0126(13) 0.0203(13) -0.0044(10) 0.0057(11) -0.0004(10)
    C10 0.0184(13) 0.0203(14) 0.0229(14) -0.0044(11) 0.0088(11) 0.0045(11)
    C11 0.0199(13) 0.0203(14) 0.0224(14) 0.0000(11) 0.0111(11) 0.0023(11)
    C12 0.0117(11) 0.0149(12) 0.0157(11) -0.0024(10) 0.0038(9)  0.0000(10)
    C13 0.0175(13) 0.0209(14) 0.0182(12) 0.0006(10) 0.0085(10) 0.0017(10)
    C14 0.0189(13) 0.0237(14) 0.0196(13) 0.0003(11) 0.0096(11) 0.0037(11)
    C15 0.0219(13) 0.0136(13) 0.0232(14) 0.0013(11) 0.0073(12) 0.0039(10)
    C16 0.0178(13) 0.0177(13) 0.0191(13) 0.0022(10) 0.0053(11) 0.0000(10)
    C17 0.0186(13) 0.0123(12) 0.0145(12) 0.0019(10) 0.0073(10) 0.0012(10)
    C18 0.0185(13) 0.0203(13) 0.0164(13) -0.0028(11) 0.0058(11) 0.0025(10)
    C19 0.0411(18) 0.0237(15) 0.0149(14) -0.0058(13) 0.0046(13) 0.0002(11)
    C20 0.0466(18) 0.0293(16) 0.0208(15) 0.0075(14) 0.0194(14) 0.0022(12)
    C21 0.0238(15) 0.0350(17) 0.0284(15) 0.0129(13) 0.0168(13) 0.0082(13)
    C22 0.0172(13) 0.0157(13) 0.0145(12) 0.0021(10) 0.0071(10) -0.0007(10)
    C23 0.0159(12) 0.0145(12) 0.0150(12) -0.0022(10) 0.0057(10) 0.0015(10)
    C24 0.0185(13) 0.0233(14) 0.0207(13) 0.0035(11) 0.0091(11) 0.0017(11)
    C25 0.0153(13) 0.0294(15) 0.0200(13) 0.0043(11) 0.0046(11) 0.0048(11)
    C26 0.0170(13) 0.0260(15) 0.0182(13) -0.0026(11) 0.0032(11) 0.0002(11)
    C27 0.0211(14) 0.0240(14) 0.0163(13) -0.0020(11) 0.0059(11) -0.0040(11)
    C28 0.0120(11) 0.0175(13) 0.0118(11) 0.0019(10) 0.0014(10) -0.0006(10)
    C29 0.0184(13) 0.0183(13) 0.0184(13) 0.0020(11) 0.0035(11) -0.0013(10)
    C30 0.0214(13) 0.0164(14) 0.0225(14) -0.0013(10) 0.0055(11) -0.0024(10)
    C31 0.0164(13) 0.0245(15) 0.0199(14) -0.0033(11) 0.0037(11) 0.0014(11)
    C32 0.0168(12) 0.0218(14) 0.0205(13) 0.0014(11) 0.0071(11) 0.0010(11)
    C33 0.0125(11) 0.0173(13) 0.0137(11) 0.0003(10) 0.0026(9) -0.0014(10)
    C34 0.0201(13) 0.0209(14) 0.0173(13) 0.0016(10) 0.0092(11) -0.0004(10)
    C35 0.0266(15) 0.0237(14) 0.0137(13) -0.0033(12) 0.0106(12) 0.0032(11)
    C36 0.0243(14) 0.0190(14) 0.0185(13) 0.0012(11) 0.0050(11) 0.0034(11)
    C37 0.0243(14) 0.0193(14) 0.0193(14) 0.0054(11) 0.0105(12) 0.0012(10)
    C38 0.0189(13) 0.0171(13) 0.0137(12) 0.0027(11) 0.0063(11) -0.0006(10)
    C39 0.0188(13) 0.0193(14) 0.0190(13) 0.0017(11) 0.0044(11) 0.0005(10)
    C40 0.0345(16) 0.0198(14) 0.0162(13) 0.0061(12) 0.0040(12) -0.0023(11)
    C41 0.0351(17) 0.0390(18) 0.0204(15) 0.0206(14) 0.0127(13) 0.0004(13)
    C42 0.0238(15) 0.053(2) 0.0246(16) 0.0135(14) 0.0127(13) 0.0048(14)
    C43 0.0203(14) 0.0198(14) 0.0320(16) -0.0010(11) 0.0076(12) 0.0006(12)
    C44 0.0248(14) 0.0177(14) 0.0315(15) -0.0006(11) 0.0160(12) -0.0013(11)
    C45 0.0306(16) 0.0167(13) 0.0279(15) 0.0071(12) 0.0105(13) 0.0020(11)
    C46 0.0172(13) 0.0289(16) 0.0175(13) -0.0014(11) 0.0070(11) 0.0000(11)
    C47 0.046(2) 0.080(3) 0.0289(17) -0.009(3) 0.0069(15) -0.003(2)
_geom_special_details
;
ENTER SPECIAL DETAILS OF THE MOLECULAR GEOMETRY
;
loop_
    _geom_bond_atom_site_label_1
    _geom_bond_atom_site_label_2
    _geom_bond_site_symmetry_1
    _geom_bond_site_symmetry_2
    _geom_bond_distance
    _geom_bond_publ_flag
    Co1 N1 . . 2.169(3) yes
    Co1 N2 . . 1.999(2) yes
    Co1 N3 . . 1.923(3) yes
    Co1 N5 . . 2.166(2) yes
    Co1 N6 . . 1.996(2) yes
    Co1 N7 . . 1.923(3) yes
    Co2 N9 . . 1.964(3) no
    Co2 N10 . . 1.945(2) no
    Co2 N11 . . 1.945(3) no
    Co2 N12 . . 1.955(3) no
    S1 C43 . . 1.632(4) no
    S2 C44 . . 1.623(3) no
    S3 C45 . . 1.615(4) no
    S4 C46 . . 1.621(3) no
    O1 O3 . . 1.14(3) no
    O1 C47 . . 1.444(5) no
    O2 C47 . . 1.350(16) no
    O3 C47 . . 1.33(3) no
    N1 C2 . . 1.336(4) no
    N1 C6 . . 1.351(3) no
    N2 C7 . . 1.344(4) no
    N2 C11 . . 1.354(4) no
    N3 C12 . . 1.345(4) no
    N3 C16 . . 1.351(4) no
    N4 C17 . . 1.349(4) no
    N4 C21 . . 1.360(5) no
    N5 C23 . . 1.341(4) no
    N5 C27 . . 1.340(3) no
    N6 C28 . . 1.339(4) no
    N6 C32 . . 1.358(4) no
    N7 C33 . . 1.342(4) no
    N7 C37 . . 1.343(4) no
    N8 C38 . . 1.341(4) no
    N8 C42 . . 1.339(5) no
    N9 C43 . . 1.146(5) no
    N10 C44 . . 1.166(3) no
    N11 C45 . . 1.162(4) no
    N12 C46 . . 1.163(4) no
    C1 C2 . . 1.548(3) no
    C1 C7 . . 1.551(4) no
    C1 C12 . . 1.557(4) no
    C1 C17 . . 1.539(4) no
    C2 C3 . . 1.397(4) no
    C3 C4 . . 1.382(4) no
    C4 C5 . . 1.380(5) no
    C5 C6 . . 1.380(4) no
    C7 C8 . . 1.385(4) no
    C8 C9 . . 1.376(4) no
    C9 C10 . . 1.388(5) no
    C10 C11 . . 1.377(4) no
    C12 C13 . . 1.397(4) no
    C13 C14 . . 1.383(4) no
    C14 C15 . . 1.381(5) no
    C15 C16 . . 1.376(4) no
    C17 C18 . . 1.375(4) no
    C18 C19 . . 1.382(5) no
    C19 C20 . . 1.358(5) no
    C20 C21 . . 1.387(4) no
    C22 C23 . . 1.539(3) no
    C22 C28 . . 1.557(4) no
    C22 C33 . . 1.562(4) no
    C22 C38 . . 1.533(4) no
    C23 C24 . . 1.390(4) no
    C24 C25 . . 1.384(4) no
    C25 C26 . . 1.383(5) no
    C26 C27 . . 1.377(4) no
    C28 C29 . . 1.388(4) no
    C29 C30 . . 1.386(4) no
    C30 C31 . . 1.378(4) no
    C31 C32 . . 1.375(4) no
    C33 C34 . . 1.391(4) no
    C34 C35 . . 1.387(4) no
    C35 C36 . . 1.367(5) no
    C36 C37 . . 1.381(5) no
    C38 C39 . . 1.394(4) no
    C39 C40 . . 1.371(5) no
    C40 C41 . . 1.383(5) no
    C41 C42 . . 1.371(4) no
    C3 H1 . . 0.950 no
    C4 H2 . . 0.950 no
    C5 H3 . . 0.950 no
    C6 H4 . . 0.950 no
    C8 H5 . . 0.950 no
    C9 H6 . . 0.950 no
    C10 H7 . . 0.950 no
    C11 H8 . . 0.950 no
    C13 H9 . . 0.950 no
    C14 H10 . . 0.950 no
    C15 H11 . . 0.950 no
    C16 H12 . . 0.950 no
    C18 H13 . . 0.950 no
    C19 H14 . . 0.950 no
    C20 H15 . . 0.950 no
    C21 H16 . . 0.950 no
    C24 H17 . . 0.950 no
    C25 H18 . . 0.950 no
    C26 H19 . . 0.950 no
    C27 H20 . . 0.950 no
    C29 H21 . . 0.950 no
    C30 H22 . . 0.950 no
    C31 H23 . . 0.950 no
    C32 H24 . . 0.950 no
    C34 H25 . . 0.950 no
    C35 H26 . . 0.950 no
    C36 H27 . . 0.950 no
    C37 H28 . . 0.950 no
    C39 H29 . . 0.950 no
    C40 H30 . . 0.950 no
    C41 H31 . . 0.950 no
    C42 H32 . . 0.950 no
loop_
    _geom_contact_atom_site_label_1
    _geom_contact_atom_site_label_2
    _geom_contact_distance
    _geom_contact_site_symmetry_1
    _geom_contact_site_symmetry_2
    _geom_contact_publ_flag
    Co1 C1 3.091(3) . . no
    Co1 C22 3.087(3) . . no
    N1 C4 2.763(4) . . no
    N1 C7 2.930(3) . . no
    N1 C12 2.878(3) . . no
    N1 C32 3.140(4) . . no
    N1 C37 3.197(4) . . no
    N2 C2 3.004(4) . . no
    N2 C9 2.763(4) . . no
    N2 C12 2.916(4) . . no
    N2 C27 3.238(4) . . no
    N2 C37 3.070(4) . . no
    N3 C2 3.086(3) . . no
    N3 C7 3.011(4) . . no
    N3 C14 2.763(4) . . no
    N3 C27 3.193(4) . . no
    N3 C32 3.051(3) . . no
    N4 C2 2.926(4) . . no
    N4 C3 2.875(4) . . no
    N4 C12 3.211(4) . . no
    N4 C13 3.157(4) . . no
    N4 C19 2.752(4) . . no
    N5 C11 3.159(4) . . no
    N5 C16 3.146(4) . . no
    N5 C25 2.757(4) . . no
    N5 C28 2.933(3) . . no
    N5 C33 2.849(3) . . no
    N6 C6 3.299(4) . . no
    N6 C16 3.025(4) . . no
    N6 C23 3.033(4) . . no
    N6 C30 2.762(4) . . no
    N6 C33 2.908(4) . . no
    N7 C6 3.228(4) . . no
    N7 C11 3.051(3) . . no
    N7 C23 3.098(3) . . no
    N7 C28 3.003(4) . . no
    N7 C35 2.762(4) . . no
    N8 C23 2.908(4) . . no
    N8 C24 2.848(4) . . no
    N8 C33 3.231(4) . . no
    N8 C34 3.164(4) . . no
    N8 C40 2.773(4) . . no
    C2 C5 2.739(4) . . no
    C2 C8 3.313(4) . . no
    C3 C6 2.722(4) . . no
    C3 C7 3.354(4) . . no
    C3 C17 3.001(4) . . no
    C6 C32 3.342(4) . . no
    C6 C37 3.179(5) . . no
    C7 C10 2.749(4) . . no
    C7 C18 2.915(4) . . no
    C8 C11 2.707(4) . . no
    C8 C17 2.921(4) . . no
    C8 C18 2.900(5) . . no
    C11 C27 3.314(4) . . no
    C11 C37 3.066(4) . . no
    C12 C15 2.766(4) . . no
    C12 C18 3.164(4) . . no
    C13 C16 2.702(4) . . no
    C13 C17 2.726(4) . . no
    C13 C18 3.197(4) . . no
    C16 C27 3.184(4) . . no
    C16 C32 3.059(4) . . no
    C17 C20 2.736(5) . . no
    C18 C21 2.721(5) . . no
    C23 C26 2.743(4) . . no
    C23 C29 3.345(4) . . no
    C23 C34 3.558(4) . . no
    C24 C27 2.713(4) . . no
    C24 C28 3.410(4) . . no
    C24 C38 3.041(4) . . no
    C28 C31 2.737(4) . . no
    C28 C39 2.943(4) . . no
    C29 C32 2.719(4) . . no
    C29 C38 2.893(4) . . no
    C29 C39 2.919(5) . . no
    C33 C36 2.747(4) . . no
    C33 C39 3.171(4) . . no
    C34 C37 2.701(5) . . no
    C34 C38 2.711(4) . . no
    C34 C39 3.194(4) . . no
    C38 C41 2.735(5) . . no
    C39 C42 2.688(5) . . no
    S1 O1 3.283(3) . 1_556 no
    S1 O3 3.56(3) . 1_556 no
    S2 C24 3.550(3) . 2_645 no
    S2 C29 3.343(3) . 2_645 no
    S2 C30 3.540(3) . 2_645 no
    S3 C3 3.426(3) . . no
    S3 C4 3.384(3) . . no
    S4 O2 3.17(2) . 2_645 no
    S4 O3 3.48(2) . 2_645 no
    O1 S1 3.283(3) . 1_554 no
    O1 N2 3.304(4) . . no
    O1 N3 3.480(4) . . no
    O1 C7 3.201(4) . . no
    O1 C12 3.229(4) . . no
    O1 C13 3.526(4) . . no
    O1 C18 3.358(5) . . no
    O1 C21 3.590(5) . 1_455 no
    O1 C27 3.418(5) . . no
    O2 S4 3.17(2) . 2_655 no
    O2 C5 3.286(18) . 1_454 no
    O2 C34 3.25(3) . 1_554 no
    O2 C35 3.48(3) . 1_554 no
    O2 C41 3.56(3) . 1_554 no
    O2 C42 3.37(3) . 1_554 no
    O2 C46 3.49(3) . 2_655 no
    O3 S1 3.56(3) . 1_554 no
    O3 S4 3.48(2) . 2_655 no
    O3 C21 3.00(3) . 1_455 no
    O3 C26 3.55(3) . . no
    O3 C27 3.15(3) . . no
    N2 O1 3.304(4) . . no
    N3 O1 3.480(4) . . no
    N8 C31 3.582(4) . 1_455 no
    N9 C41 3.575(4) . 2_646 no
    N11 C36 3.516(4) . . no
    N12 C41 3.496(5) . 2_646 no
    N12 C42 3.577(5) . 2_646 no
    C3 S3 3.426(3) . . no
    C4 S3 3.384(3) . . no
    C5 O2 3.286(18) . 1_656 no
    C5 C34 3.409(4) . 1_655 no
    C5 C35 3.572(4) . 1_655 no
    C7 O1 3.201(4) . . no
    C9 C45 3.499(4) . . no
    C12 O1 3.229(4) . . no
    C13 O1 3.526(4) . . no
    C13 C26 3.441(4) . 1_655 no
    C14 C40 3.551(4) . 1_554 no
    C18 O1 3.358(5) . . no
    C21 O1 3.590(5) . 1_655 no
    C21 O3 3.00(3) . 1_655 no
    C24 S2 3.550(3) . 2_655 no
    C25 C44 3.402(5) . 2_655 no
    C26 O3 3.55(3) . . no
    C26 C13 3.441(4) . 1_455 no
    C27 O1 3.418(5) . . no
    C27 O3 3.15(3) . . no
    C29 S2 3.343(3) . 2_655 no
    C30 S2 3.540(3) . 2_655 no
    C30 C43 3.556(4) . 2_756 no
    C31 N8 3.582(4) . 1_655 no
    C31 C42 3.438(4) . 1_655 no
    C34 O2 3.25(3) . 1_556 no
    C34 C5 3.409(4) . 1_455 no
    C35 O2 3.48(3) . 1_556 no
    C35 C5 3.572(4) . 1_455 no
    C36 N11 3.516(4) . . no
    C36 C45 3.485(4) . . no
    C37 C45 3.497(4) . . no
    C40 C14 3.551(4) . 1_556 no
    C40 C45 3.456(4) . 2_756 no
    C41 O2 3.56(3) . 1_556 no
    C41 N9 3.575(4) . 2_656 no
    C41 N12 3.496(5) . 2_656 no
    C42 O2 3.37(3) . 1_556 no
    C42 N12 3.577(5) . 2_656 no
    C42 C31 3.438(4) . 1_455 no
    C43 C30 3.556(4) . 2_746 no
    C44 C25 3.402(5) . 2_645 no
    C45 C9 3.499(4) . . no
    C45 C36 3.485(4) . . no
    C45 C37 3.497(4) . . no
    C45 C40 3.456(4) . 2_746 no
    C46 O2 3.49(3) . 2_645 no
    Co1 H4 3.1025 . . no
    Co1 H8 2.9625 . . no
    Co1 H12 2.8813 . . no
    Co1 H20 3.0737 . . no
    Co1 H24 2.9659 . . no
    Co1 H28 2.8961 . . no
    N1 H1 3.2383 . . no
    N1 H3 3.2480 . . no
    N1 H24 2.6251 . . no
    N1 H28 2.7338 . . no
    N2 H5 3.2238 . . no
    N2 H7 3.2535 . . no
    N2 H20 2.7752 . . no
    N2 H28 2.7474 . . no
    N3 H9 3.2254 . . no
    N3 H11 3.2509 . . no
    N3 H20 2.9064 . . no
    N3 H24 2.8066 . . no
    N4 H1 2.3702 . . no
    N4 H9 2.5484 . . no
    N4 H13 3.2425 . . no
    N4 H15 3.2664 . . no
    N5 H8 2.6624 . . no
    N5 H12 2.7027 . . no
    N5 H17 3.2285 . . no
    N5 H19 3.2372 . . no
    N6 H4 2.8561 . . no
    N6 H12 2.6726 . . no
    N6 H21 3.2278 . . no
    N6 H23 3.2448 . . no
    N7 H4 2.9398 . . no
    N7 H8 2.7734 . . no
    N7 H25 3.2237 . . no
    N7 H27 3.2427 . . no
    N8 H17 2.3257 . . no
    N8 H21 3.5351 . . no
    N8 H25 2.5302 . . no
    N8 H29 3.2363 . . no
    N8 H31 3.2463 . . no
    C1 H1 2.7737 . . no
    C1 H5 2.7318 . . no
    C1 H9 2.7315 . . no
    C1 H13 2.6547 . . no
    C2 H2 3.2542 . . no
    C2 H4 3.1661 . . no
    C2 H5 3.4453 . . no
    C2 H24 3.5112 . . no
    C2 H28 3.3371 . . no
    C3 H3 3.2524 . . no
    C4 H4 3.2248 . . no
    C5 H1 3.2511 . . no
    C5 H28 3.4571 . . no
    C6 H2 3.2332 . . no
    C6 H24 2.9183 . . no
    C6 H28 2.8107 . . no
    C7 H1 3.5500 . . no
    C7 H6 3.2507 . . no
    C7 H8 3.1727 . . no
    C7 H13 2.6061 . . no
    C7 H28 3.2964 . . no
    C8 H7 3.2517 . . no
    C8 H13 2.5365 . . no
    C9 H8 3.2235 . . no
    C9 H13 3.5148 . . no
    C10 H5 3.2480 . . no
    C10 H28 3.5703 . . no
    C11 H6 3.2318 . . no
    C11 H20 2.9469 . . no
    C11 H28 2.9282 . . no
    C12 H10 3.2715 . . no
    C12 H12 3.1777 . . no
    C12 H13 3.2008 . . no
    C12 H24 3.4243 . . no
    C13 H11 3.2519 . . no
    C13 H13 3.4011 . . no
    C14 H12 3.2167 . . no
    C15 H9 3.2441 . . no
    C16 H10 3.2276 . . no
    C16 H20 3.1036 . . no
    C16 H24 3.0377 . . no
    C17 H1 2.6738 . . no
    C17 H5 2.5902 . . no
    C17 H9 2.3278 . . no
    C17 H14 3.2210 . . no
    C17 H16 3.1736 . . no
    C18 H5 2.5015 . . no
    C18 H9 2.7186 . . no
    C18 H15 3.2532 . . no
    C19 H5 3.4506 . . no
    C19 H9 3.2950 . . no
    C19 H16 3.2023 . . no
    C20 H9 3.4972 . . no
    C20 H13 3.2483 . . no
    C21 H1 3.3587 . . no
    C21 H9 3.1288 . . no
    C21 H14 3.2105 . . no
    C22 H17 2.7858 . . no
    C22 H21 2.7362 . . no
    C22 H25 2.7125 . . no
    C22 H29 2.6954 . . no
    C23 H8 3.5426 . . no
    C23 H12 3.2551 . . no
    C23 H18 3.2556 . . no
    C23 H20 3.1663 . . no
    C23 H21 3.4778 . . no
    C24 H19 3.2537 . . no
    C25 H20 3.2236 . . no
    C26 H12 3.5506 . . no
    C26 H17 3.2502 . . no
    C27 H8 2.9243 . . no
    C27 H12 2.8815 . . no
    C27 H18 3.2327 . . no
    C28 H12 3.1526 . . no
    C28 H22 3.2557 . . no
    C28 H24 3.1765 . . no
    C28 H29 2.6456 . . no
    C29 H23 3.2472 . . no
    C29 H29 2.5721 . . no
    C30 H24 3.2247 . . no
    C30 H29 3.5389 . . no
    C31 H12 3.5185 . . no
    C31 H21 3.2460 . . no
    C32 H4 2.9833 . . no
    C32 H12 2.8986 . . no
    C32 H22 3.2321 . . no
    C33 H8 3.3689 . . no
    C33 H26 3.2664 . . no
    C33 H28 3.1687 . . no
    C33 H29 3.2082 . . no
    C34 H27 3.2409 . . no
    C34 H29 3.4095 . . no
    C35 H28 3.2149 . . no
    C36 H25 3.2336 . . no
    C37 H4 3.0689 . . no
    C37 H8 2.9934 . . no
    C37 H26 3.2280 . . no
    C38 H17 2.7263 . . no
    C38 H21 2.5662 . . no
    C38 H25 2.3159 . . no
    C38 H30 3.2526 . . no
    C38 H32 3.1437 . . no
    C39 H21 2.5305 . . no
    C39 H25 2.7474 . . no
    C39 H31 3.2417 . . no
    C40 H21 3.4799 . . no
    C40 H25 3.3154 . . no
    C40 H32 3.2088 . . no
    C41 H25 3.4688 . . no
    C41 H29 3.2373 . . no
    C42 H17 3.3432 . . no
    C42 H25 3.0698 . . no
    C42 H30 3.2229 . . no
    H1 H2 2.3421 . . no
    H1 H5 3.3354 . . no
    H2 H3 2.3429 . . no
    H3 H4 2.3237 . . no
    H4 H24 2.8079 . . no
    H4 H28 2.9855 . . no
    H5 H6 2.3314 . . no
    H5 H13 2.3731 . . no
    H6 H7 2.3591 . . no
    H7 H8 2.3221 . . no
    H8 H20 2.8150 . . no
    H8 H28 3.1518 . . no
    H9 H10 2.3350 . . no
    H9 H13 3.1376 . . no
    H10 H11 2.3511 . . no
    H11 H12 2.3174 . . no
    H12 H20 3.0885 . . no
    H12 H24 3.1716 . . no
    H13 H14 2.3367 . . no
    H14 H15 2.3155 . . no
    H15 H16 2.3350 . . no
    H17 H18 2.3429 . . no
    H17 H21 3.4522 . . no
    H18 H19 2.3505 . . no
    H19 H20 2.3203 . . no
    H21 H22 2.3470 . . no
    H21 H29 2.4210 . . no
    H22 H23 2.3439 . . no
    H23 H24 2.3195 . . no
    H25 H26 2.3440 . . no
    H25 H29 3.1889 . . no
    H26 H27 2.3348 . . no
    H27 H28 2.3218 . . no
    H29 H30 2.3292 . . no
    H30 H31 2.3560 . . no
    H31 H32 2.3059 . . no
    Co2 H2 3.4945 . 1_455 no
    Co2 H31 3.0294 . 2_646 no
    S1 H13 3.0767 . 1_556 no
    S1 H15 3.0240 . 1_456 no
    S1 H16 3.2595 . 1_456 no
    S1 H22 3.0523 . 2_746 no
    S1 H23 3.3128 . 2_746 no
    S1 H26 3.2479 . . no
    S2 H1 3.1080 . 1_455 no
    S2 H5 2.9307 . 1_455 no
    S2 H7 3.2842 . . no
    S2 H12 2.9513 . 2_645 no
    S2 H21 3.3827 . 2_645 no
    S3 H11 2.9582 . 2_745 no
    S3 H28 2.8068 . . no
    S3 H30 2.9702 . 2_746 no
    S4 H4 2.9633 . 2_746 no
    S4 H9 3.2081 . 2_745 no
    S4 H10 3.4464 . 2_745 no
    S4 H29 3.4004 . 2_746 no
    O1 H13 2.5745 . . no
    O1 H16 2.7439 . 1_455 no
    O1 H20 2.4807 . . no
    O2 H3 2.4450 . 1_454 no
    O2 H4 3.3876 . 1_454 no
    O2 H25 2.5093 . 1_554 no
    O2 H26 2.9937 . 1_554 no
    O2 H32 3.4697 . 1_554 no
    O3 H16 2.3635 . 1_455 no
    O3 H19 3.1596 . . no
    O3 H20 2.3123 . . no
    N4 H7 3.3888 . 1_655 no
    N4 H8 3.3831 . 1_655 no
    N4 H20 3.5510 . 1_655 no
    N8 H23 3.1468 . 1_455 no
    N8 H24 3.2677 . 1_455 no
    N9 H2 3.0143 . 1_455 no
    N9 H14 3.5768 . 1_556 no
    N9 H22 3.4229 . 2_746 no
    N9 H26 3.2955 . . no
    N9 H27 3.1390 . . no
    N9 H31 2.9846 . 2_646 no
    N9 H32 3.5847 . 2_646 no
    N10 H1 3.3897 . 1_455 no
    N10 H2 3.1826 . 1_455 no
    N10 H7 2.9896 . . no
    N10 H18 3.4258 . 2_645 no
    N10 H31 3.2347 . 2_646 no
    N11 H7 3.5896 . . no
    N11 H10 3.2414 . 2_745 no
    N11 H11 3.2891 . 2_745 no
    N11 H27 2.8889 . . no
    N11 H28 3.4706 . . no
    N11 H30 2.9110 . 2_746 no
    N12 H10 2.8686 . 2_745 no
    N12 H19 3.0149 . 2_645 no
    N12 H29 3.0394 . 2_746 no
    N12 H31 2.8535 . 2_646 no
    N12 H32 2.9685 . 2_646 no
    C3 H7 3.3847 . 1_655 no
    C3 H8 3.1406 . 1_655 no
    C4 H8 3.2538 . 1_655 no
    C5 H25 3.2571 . 1_655 no
    C5 H26 3.5358 . 1_655 no
    C8 H22 3.5854 . 2_745 no
    C9 H23 3.4830 . 2_745 no
    C10 H1 3.3019 . 1_455 no
    C10 H16 3.0766 . 1_455 no
    C11 H1 3.4519 . 1_455 no
    C11 H16 3.2416 . 1_455 no
    C13 H18 3.4035 . 1_655 no
    C13 H19 2.9967 . 1_655 no
    C14 H18 3.0639 . 1_655 no
    C14 H19 3.1690 . 1_655 no
    C14 H30 2.9791 . 1_554 no
    C15 H18 3.2480 . 1_655 no
    C15 H30 3.0277 . 1_554 no
    C18 H22 3.0549 . 2_745 no
    C18 H26 3.5166 . 1_554 no
    C19 H21 3.4870 . 2_745 no
    C19 H22 2.8533 . 2_745 no
    C19 H26 3.2047 . 1_554 no
    C19 H27 3.2433 . 1_554 no
    C21 H7 3.4058 . 1_655 no
    C21 H20 3.5940 . 1_655 no
    C24 H23 3.3883 . 1_455 no
    C24 H24 3.1063 . 1_455 no
    C25 H24 3.2782 . 1_455 no
    C26 H9 3.2911 . 1_455 no
    C30 H5 3.3489 . 2_755 no
    C30 H14 3.3230 . 2_755 no
    C30 H32 3.4865 . 1_655 no
    C31 H6 3.2473 . 2_755 no
    C31 H17 3.2599 . 1_655 no
    C31 H32 2.8544 . 1_655 no
    C32 H17 3.3900 . 1_655 no
    C32 H32 3.0956 . 1_655 no
    C34 H2 3.5588 . 1_455 no
    C34 H3 3.0008 . 1_455 no
    C35 H2 3.1687 . 1_455 no
    C35 H3 3.0382 . 1_455 no
    C35 H14 3.1011 . 1_556 no
    C36 H2 3.3482 . 1_455 no
    C36 H14 3.0210 . 1_556 no
    C39 H10 3.4058 . 1_556 no
    C40 H10 3.0376 . 1_556 no
    C40 H11 3.3616 . 1_556 no
    C42 H23 3.1559 . 1_455 no
    C43 H2 3.4102 . 1_455 no
    C43 H14 3.3521 . 1_556 no
    C43 H22 2.9908 . 2_746 no
    C43 H26 2.9811 . . no
    C43 H27 3.5527 . . no
    C43 H31 3.3429 . 2_646 no
    C44 H1 2.9742 . 1_455 no
    C44 H2 3.5865 . 1_455 no
    C44 H7 2.8061 . . no
    C44 H11 3.5796 . 2_645 no
    C44 H12 3.3826 . 2_645 no
    C44 H18 3.4128 . 2_645 no
    C45 H6 3.5878 . . no
    C45 H10 3.5405 . 2_745 no
    C45 H11 2.8421 . 2_745 no
    C45 H27 2.9043 . . no
    C45 H28 2.8971 . . no
    C45 H30 2.6080 . 2_746 no
    C46 H9 3.4908 . 2_745 no
    C46 H10 2.8188 . 2_745 no
    C46 H19 3.0011 . 2_645 no
    C46 H29 2.8950 . 2_746 no
    C46 H31 3.4367 . 2_646 no
    C46 H32 2.9911 . 2_646 no
    C47 H13 3.5427 . . no
    C47 H20 3.0379 . . no
    C47 H25 3.1664 . 1_554 no
    C47 H26 3.3628 . 1_554 no
    H1 S2 3.1080 . 1_655 no
    H1 N10 3.3897 . 1_655 no
    H1 C10 3.3019 . 1_655 no
    H1 C11 3.4519 . 1_655 no
    H1 C44 2.9742 . 1_655 no
    H1 H7 2.6120 . 1_655 no
    H1 H8 2.8949 . 1_655 no
    H2 Co2 3.4945 . 1_655 no
    H2 N9 3.0143 . 1_655 no
    H2 N10 3.1826 . 1_655 no
    H2 C34 3.5588 . 1_655 no
    H2 C35 3.1687 . 1_655 no
    H2 C36 3.3482 . 1_655 no
    H2 C43 3.4102 . 1_655 no
    H2 C44 3.5865 . 1_655 no
    H2 H7 3.3532 . 1_655 no
    H2 H8 3.0853 . 1_655 no
    H2 H26 3.3092 . 1_655 no
    H3 O2 2.4450 . 1_656 no
    H3 C34 3.0008 . 1_655 no
    H3 C35 3.0382 . 1_655 no
    H3 H25 2.7546 . 1_655 no
    H3 H26 2.8206 . 1_655 no
    H4 S4 2.9633 . 2_756 no
    H4 O2 3.3876 . 1_656 no
    H4 H32 3.2220 . 1_655 no
    H5 S2 2.9307 . 1_655 no
    H5 C30 3.3489 . 2_745 no
    H5 H22 2.9370 . 2_745 no
    H6 C31 3.2473 . 2_745 no
    H6 C45 3.5878 . . no
    H6 H17 3.5554 . 2_645 no
    H6 H18 3.0379 . 2_645 no
    H6 H23 2.7512 . 2_745 no
    H7 S2 3.2842 . . no
    H7 N4 3.3888 . 1_455 no
    H7 N10 2.9896 . . no
    H7 N11 3.5896 . . no
    H7 C3 3.3847 . 1_455 no
    H7 C21 3.4058 . 1_455 no
    H7 C44 2.8061 . . no
    H7 H1 2.6120 . 1_455 no
    H7 H2 3.3532 . 1_455 no
    H7 H16 3.1129 . 1_455 no
    H8 N4 3.3831 . 1_455 no
    H8 C3 3.1406 . 1_455 no
    H8 C4 3.2538 . 1_455 no
    H8 H1 2.8949 . 1_455 no
    H8 H2 3.0853 . 1_455 no
    H8 H16 3.4072 . 1_455 no
    H9 S4 3.2081 . 2_755 no
    H9 C26 3.2911 . 1_655 no
    H9 C46 3.4908 . 2_755 no
    H9 H19 2.7168 . 1_655 no
    H10 S4 3.4464 . 2_755 no
    H10 N11 3.2414 . 2_755 no
    H10 N12 2.8686 . 2_755 no
    H10 C39 3.4058 . 1_554 no
    H10 C40 3.0376 . 1_554 no
    H10 C45 3.5405 . 2_755 no
    H10 C46 2.8188 . 2_755 no
    H10 H18 3.2565 . 1_655 no
    H10 H19 3.0334 . 1_655 no
    H10 H29 3.1637 . 1_554 no
    H10 H30 2.4658 . 1_554 no
    H11 S3 2.9582 . 2_755 no
    H11 N11 3.2891 . 2_755 no
    H11 C40 3.3616 . 1_554 no
    H11 C44 3.5796 . 2_655 no
    H11 C45 2.8421 . 2_755 no
    H11 H18 3.5495 . 1_655 no
    H11 H30 2.5731 . 1_554 no
    H11 H31 3.5518 . 1_554 no
    H12 S2 2.9513 . 2_655 no
    H12 C44 3.3826 . 2_655 no
    H13 S1 3.0767 . 1_554 no
    H13 O1 2.5745 . . no
    H13 C47 3.5427 . . no
    H13 H22 2.9279 . 2_745 no
    H13 H26 3.2528 . 1_554 no
    H14 N9 3.5768 . 1_554 no
    H14 C30 3.3230 . 2_745 no
    H14 C35 3.1011 . 1_554 no
    H14 C36 3.0210 . 1_554 no
    H14 C43 3.3521 . 1_554 no
    H14 H21 3.2578 . 2_745 no
    H14 H22 2.5116 . 2_745 no
    H14 H26 2.6600 . 1_554 no
    H14 H27 2.4833 . 1_554 no
    H15 S1 3.0240 . 1_654 no
    H15 H21 3.5234 . 2_745 no
    H15 H27 3.4133 . 1_554 no
    H16 S1 3.2595 . 1_654 no
    H16 O1 2.7439 . 1_655 no
    H16 O3 2.3635 . 1_655 no
    H16 C10 3.0766 . 1_655 no
    H16 C11 3.2416 . 1_655 no
    H16 H7 3.1129 . 1_655 no
    H16 H8 3.4072 . 1_655 no
    H16 H20 3.0753 . 1_655 no
    H17 C31 3.2599 . 1_455 no
    H17 C32 3.3900 . 1_455 no
    H17 H6 3.5555 . 2_655 no
    H17 H23 2.5683 . 1_455 no
    H17 H24 2.8200 . 1_455 no
    H18 N10 3.4258 . 2_655 no
    H18 C13 3.4035 . 1_455 no
    H18 C14 3.0639 . 1_455 no
    H18 C15 3.2480 . 1_455 no
    H18 C44 3.4128 . 2_655 no
    H18 H6 3.0379 . 2_655 no
    H18 H10 3.2565 . 1_455 no
    H18 H11 3.5495 . 1_455 no
    H18 H23 3.5185 . 1_455 no
    H18 H24 3.1224 . 1_455 no
    H19 O3 3.1596 . . no
    H19 N12 3.0149 . 2_655 no
    H19 C13 2.9967 . 1_455 no
    H19 C14 3.1690 . 1_455 no
    H19 C46 3.0011 . 2_655 no
    H19 H9 2.7168 . 1_455 no
    H19 H10 3.0334 . 1_455 no
    H20 O1 2.4807 . . no
    H20 O3 2.3123 . . no
    H20 N4 3.5510 . 1_455 no
    H20 C21 3.5940 . 1_455 no
    H20 C47 3.0379 . . no
    H20 H16 3.0753 . 1_455 no
    H21 S2 3.3827 . 2_655 no
    H21 C19 3.4870 . 2_755 no
    H21 H14 3.2578 . 2_755 no
    H21 H15 3.5234 . 2_755 no
    H22 S1 3.0523 . 2_756 no
    H22 N9 3.4229 . 2_756 no
    H22 C8 3.5854 . 2_755 no
    H22 C18 3.0549 . 2_755 no
    H22 C19 2.8533 . 2_755 no
    H22 C43 2.9908 . 2_756 no
    H22 H5 2.9370 . 2_755 no
    H22 H13 2.9279 . 2_755 no
    H22 H14 2.5116 . 2_755 no
    H23 S1 3.3128 . 2_756 no
    H23 N8 3.1468 . 1_655 no
    H23 C9 3.4830 . 2_755 no
    H23 C24 3.3883 . 1_655 no
    H23 C42 3.1559 . 1_655 no
    H23 H6 2.7512 . 2_755 no
    H23 H17 2.5683 . 1_655 no
    H23 H18 3.5185 . 1_655 no
    H23 H32 2.8167 . 1_655 no
    H24 N8 3.2677 . 1_655 no
    H24 C24 3.1063 . 1_655 no
    H24 C25 3.2782 . 1_655 no
    H24 H17 2.8200 . 1_655 no
    H24 H18 3.1224 . 1_655 no
    H24 H32 3.2542 . 1_655 no
    H25 O2 2.5093 . 1_556 no
    H25 C5 3.2571 . 1_455 no
    H25 C47 3.1664 . 1_556 no
    H25 H3 2.7546 . 1_455 no
    H26 S1 3.2479 . . no
    H26 O2 2.9937 . 1_556 no
    H26 N9 3.2955 . . no
    H26 C5 3.5358 . 1_455 no
    H26 C18 3.5166 . 1_556 no
    H26 C19 3.2047 . 1_556 no
    H26 C43 2.9811 . . no
    H26 C47 3.3628 . 1_556 no
    H26 H2 3.3092 . 1_455 no
    H26 H3 2.8206 . 1_455 no
    H26 H13 3.2528 . 1_556 no
    H26 H14 2.6600 . 1_556 no
    H27 N9 3.1390 . . no
    H27 N11 2.8889 . . no
    H27 C19 3.2433 . 1_556 no
    H27 C43 3.5527 . . no
    H27 C45 2.9043 . . no
    H27 H14 2.4833 . 1_556 no
    H27 H15 3.4133 . 1_556 no
    H28 S3 2.8068 . . no
    H28 N11 3.4706 . . no
    H28 C45 2.8971 . . no
    H29 S4 3.4004 . 2_756 no
    H29 N12 3.0394 . 2_756 no
    H29 C46 2.8950 . 2_756 no
    H29 H10 3.1637 . 1_556 no
    H30 S3 2.9702 . 2_756 no
    H30 N11 2.9110 . 2_756 no
    H30 C14 2.9791 . 1_556 no
    H30 C15 3.0277 . 1_556 no
    H30 C45 2.6080 . 2_756 no
    H30 H10 2.4658 . 1_556 no
    H30 H11 2.5731 . 1_556 no
    H31 Co2 3.0294 . 2_656 no
    H31 N9 2.9846 . 2_656 no
    H31 N10 3.2347 . 2_656 no
    H31 N12 2.8535 . 2_656 no
    H31 C43 3.3429 . 2_656 no
    H31 C46 3.4367 . 2_656 no
    H31 H11 3.5518 . 1_556 no
    H32 O2 3.4697 . 1_556 no
    H32 N9 3.5847 . 2_656 no
    H32 N12 2.9685 . 2_656 no
    H32 C30 3.4865 . 1_455 no
    H32 C31 2.8544 . 1_455 no
    H32 C32 3.0956 . 1_455 no
    H32 C46 2.9911 . 2_656 no
    H32 H4 3.2220 . 1_455 no
    H32 H23 2.8167 . 1_455 no
    H32 H24 3.2542 . 1_455 no
loop_
    _geom_angle_atom_site_label_1
    _geom_angle_atom_site_label_2
    _geom_angle_atom_site_label_3
    _geom_angle_site_symmetry_1
    _geom_angle_site_symmetry_2
    _geom_angle_site_symmetry_3
    _geom_angle
    _geom_angle_publ_flag
    N1 Co1 N2 . . . 88.07(8) no
    N1 Co1 N3 . . . 85.76(9) no
    N1 Co1 N5 . . . 178.82(9) no
    N1 Co1 N6 . . . 91.77(8) no
    N1 Co1 N7 . . . 95.06(9) no
    N2 Co1 N3 . . . 87.37(9) no
    N2 Co1 N5 . . . 91.20(8) no
    N2 Co1 N6 . . . 179.85(9) no
    N2 Co1 N7 . . . 93.36(9) no
    N3 Co1 N5 . . . 93.28(9) no
    N3 Co1 N6 . . . 92.63(9) no
    N3 Co1 N7 . . . 178.92(9) no
    N5 Co1 N6 . . . 88.96(8) no
    N5 Co1 N7 . . . 85.91(9) no
    N6 Co1 N7 . . . 86.65(9) no
    N9 Co2 N10 . . . 111.04(11) no
    N9 Co2 N11 . . . 110.63(11) no
    N9 Co2 N12 . . . 107.81(11) no
    N10 Co2 N11 . . . 109.15(11) no
    N10 Co2 N12 . . . 111.24(10) no
    N11 Co2 N12 . . . 106.88(11) no
    O3 O1 C47 . . . 60.6(13) no
    O1 O3 C47 . . . 71.1(14) no
    Co1 N1 C2 . . . 118.89(14) no
    Co1 N1 C6 . . . 119.8(2) no
    C2 N1 C6 . . . 118.8(3) no
    Co1 N2 C7 . . . 120.28(17) no
    Co1 N2 C11 . . . 119.75(19) no
    C7 N2 C11 . . . 118.6(3) no
    Co1 N3 C12 . . . 120.76(17) no
    Co1 N3 C16 . . . 119.70(19) no
    C12 N3 C16 . . . 119.4(3) no
    C17 N4 C21 . . . 117.6(3) no
    Co1 N5 C23 . . . 119.30(14) no
    Co1 N5 C27 . . . 119.56(19) no
    C23 N5 C27 . . . 119.4(2) no
    Co1 N6 C28 . . . 120.00(17) no
    Co1 N6 C32 . . . 119.59(19) no
    C28 N6 C32 . . . 118.9(2) no
    Co1 N7 C33 . . . 120.10(17) no
    Co1 N7 C37 . . . 120.5(2) no
    C33 N7 C37 . . . 119.2(3) no
    C38 N8 C42 . . . 117.5(3) no
    Co2 N9 C43 . . . 169.4(3) no
    Co2 N10 C44 . . . 171.0(3) no
    Co2 N11 C45 . . . 174.2(3) no
    Co2 N12 C46 . . . 174.0(3) no
    C2 C1 C7 . . . 102.5(2) no
    C2 C1 C12 . . . 110.85(18) no
    C2 C1 C17 . . . 114.5(2) no
    C7 C1 C12 . . . 112.1(2) no
    C7 C1 C17 . . . 111.4(2) no
    C12 C1 C17 . . . 105.6(2) no
    N1 C2 C1 . . . 114.6(2) no
    N1 C2 C3 . . . 121.6(2) no
    C1 C2 C3 . . . 123.2(3) no
    C2 C3 C4 . . . 118.7(3) no
    C3 C4 C5 . . . 119.8(3) no
    C4 C5 C6 . . . 118.3(3) no
    N1 C6 C5 . . . 122.6(3) no
    N2 C7 C1 . . . 116.6(3) no
    N2 C7 C8 . . . 120.8(3) no
    C1 C7 C8 . . . 122.2(3) no
    C7 C8 C9 . . . 119.9(3) no
    C8 C9 C10 . . . 119.4(3) no
    C9 C10 C11 . . . 117.7(3) no
    N2 C11 C10 . . . 123.0(3) no
    N3 C12 C1 . . . 118.7(3) no
    N3 C12 C13 . . . 119.7(3) no
    C1 C12 C13 . . . 121.6(3) no
    C12 C13 C14 . . . 120.4(3) no
    C13 C14 C15 . . . 119.3(3) no
    C14 C15 C16 . . . 117.9(3) no
    N3 C16 C15 . . . 123.2(3) no
    N4 C17 C1 . . . 118.2(2) no
    N4 C17 C18 . . . 122.6(3) no
    C1 C17 C18 . . . 118.5(3) no
    C17 C18 C19 . . . 117.9(3) no
    C18 C19 C20 . . . 121.5(3) no
    C19 C20 C21 . . . 117.5(3) no
    N4 C21 C20 . . . 122.8(3) no
    C23 C22 C28 . . . 103.8(2) no
    C23 C22 C33 . . . 109.86(19) no
    C23 C22 C38 . . . 115.9(2) no
    C28 C22 C33 . . . 111.8(2) no
    C28 C22 C38 . . . 110.2(2) no
    C33 C22 C38 . . . 105.4(2) no
    N5 C23 C22 . . . 113.9(2) no
    N5 C23 C24 . . . 120.9(3) no
    C22 C23 C24 . . . 124.9(3) no
    C23 C24 C25 . . . 119.3(3) no
    C24 C25 C26 . . . 119.4(3) no
    C25 C26 C27 . . . 118.2(3) no
    N5 C27 C26 . . . 122.8(3) no
    N6 C28 C22 . . . 116.7(2) no
    N6 C28 C29 . . . 121.2(3) no
    C22 C28 C29 . . . 121.8(3) no
    C28 C29 C30 . . . 119.3(3) no
    C29 C30 C31 . . . 119.2(3) no
    C30 C31 C32 . . . 118.8(3) no
    N6 C32 C31 . . . 122.1(3) no
    N7 C33 C22 . . . 119.1(3) no
    N7 C33 C34 . . . 120.3(3) no
    C22 C33 C34 . . . 120.6(3) no
    C33 C34 C35 . . . 120.0(3) no
    C34 C35 C36 . . . 119.1(3) no
    C35 C36 C37 . . . 118.5(3) no
    N7 C37 C36 . . . 122.8(3) no
    N8 C38 C22 . . . 117.6(2) no
    N8 C38 C39 . . . 121.5(3) no
    C22 C38 C39 . . . 120.3(3) no
    C38 C39 C40 . . . 119.6(3) no
    C39 C40 C41 . . . 119.2(3) no
    C40 C41 C42 . . . 117.6(3) no
    N8 C42 C41 . . . 124.5(3) no
    S1 C43 N9 . . . 178.6(3) no
    S2 C44 N10 . . . 179.1(3) no
    S3 C45 N11 . . . 178.9(3) no
    S4 C46 N12 . . . 178.7(3) no
    O1 C47 O2 . . . 122.7(11) no
    O1 C47 O3 . . . 48.3(9) no
    O2 C47 O3 . . . 96.8(13) no
    C2 C3 H1 . . . 120.648 no
    C4 C3 H1 . . . 120.639 no
    C3 C4 H2 . . . 120.093 no
    C5 C4 H2 . . . 120.088 no
    C4 C5 H3 . . . 120.835 no
    C6 C5 H3 . . . 120.840 no
    N1 C6 H4 . . . 118.707 no
    C5 C6 H4 . . . 118.717 no
    C7 C8 H5 . . . 120.059 no
    C9 C8 H5 . . . 120.060 no
    C8 C9 H6 . . . 120.288 no
    C10 C9 H6 . . . 120.272 no
    C9 C10 H7 . . . 121.141 no
    C11 C10 H7 . . . 121.113 no
    N2 C11 H8 . . . 118.509 no
    C10 C11 H8 . . . 118.521 no
    C12 C13 H9 . . . 119.818 no
    C14 C13 H9 . . . 119.815 no
    C13 C14 H10 . . . 120.331 no
    C15 C14 H10 . . . 120.338 no
    C14 C15 H11 . . . 121.052 no
    C16 C15 H11 . . . 121.040 no
    N3 C16 H12 . . . 118.388 no
    C15 C16 H12 . . . 118.404 no
    C17 C18 H13 . . . 121.038 no
    C19 C18 H13 . . . 121.048 no
    C18 C19 H14 . . . 119.260 no
    C20 C19 H14 . . . 119.262 no
    C19 C20 H15 . . . 121.247 no
    C21 C20 H15 . . . 121.246 no
    N4 C21 H16 . . . 118.606 no
    C20 C21 H16 . . . 118.611 no
    C23 C24 H17 . . . 120.344 no
    C25 C24 H17 . . . 120.348 no
    C24 C25 H18 . . . 120.300 no
    C26 C25 H18 . . . 120.294 no
    C25 C26 H19 . . . 120.921 no
    C27 C26 H19 . . . 120.902 no
    N5 C27 H20 . . . 118.623 no
    C26 C27 H20 . . . 118.626 no
    C28 C29 H21 . . . 120.376 no
    C30 C29 H21 . . . 120.354 no
    C29 C30 H22 . . . 120.399 no
    C31 C30 H22 . . . 120.404 no
    C30 C31 H23 . . . 120.602 no
    C32 C31 H23 . . . 120.610 no
    N6 C32 H24 . . . 118.943 no
    C31 C32 H24 . . . 118.949 no
    C33 C34 H25 . . . 120.015 no
    C35 C34 H25 . . . 120.000 no
    C34 C35 H26 . . . 120.458 no
    C36 C35 H26 . . . 120.461 no
    C35 C36 H27 . . . 120.743 no
    C37 C36 H27 . . . 120.750 no
    N7 C37 H28 . . . 118.600 no
    C36 C37 H28 . . . 118.616 no
    C38 C39 H29 . . . 120.186 no
    C40 C39 H29 . . . 120.183 no
    C39 C40 H30 . . . 120.402 no
    C41 C40 H30 . . . 120.408 no
    C40 C41 H31 . . . 121.178 no
    C42 C41 H31 . . . 121.180 no
    N8 C42 H32 . . . 117.763 no
    C41 C42 H32 . . . 117.774 no
loop_
    _geom_torsion_atom_site_label_1
    _geom_torsion_atom_site_label_2
    _geom_torsion_atom_site_label_3
    _geom_torsion_atom_site_label_4
    _geom_torsion_site_symmetry_1
    _geom_torsion_site_symmetry_2
    _geom_torsion_site_symmetry_3
    _geom_torsion_site_symmetry_4
    _geom_torsion
    _geom_torsion_publ_flag
    N1 Co1 N2 C7 . . . . -32.62(14) no
    N1 Co1 N2 C11 . . . . 133.93(14) no
    N2 Co1 N1 C2 . . . . 33.86(16) no
    N2 Co1 N1 C6 . . . . -128.18(16) no
    N1 Co1 N3 C12 . . . . 41.63(13) no
    N1 Co1 N3 C16 . . . . -134.87(13) no
    N3 Co1 N1 C2 . . . . -53.64(16) no
    N3 Co1 N1 C6 . . . . 144.32(16) no
    N1 Co1 N6 C28 . . . . -150.37(14) no
    N1 Co1 N6 C32 . . . . 43.69(14) no
    N6 Co1 N1 C2 . . . . -146.15(16) no
    N6 Co1 N1 C6 . . . . 51.82(16) no
    N1 Co1 N7 C33 . . . . 140.95(14) no
    N1 Co1 N7 C37 . . . . -43.96(14) no
    N7 Co1 N1 C2 . . . . 127.06(16) no
    N7 Co1 N1 C6 . . . . -34.97(16) no
    N2 Co1 N3 C12 . . . . -46.63(13) no
    N2 Co1 N3 C16 . . . . 136.87(13) no
    N3 Co1 N2 C7 . . . . 53.23(14) no
    N3 Co1 N2 C11 . . . . -140.23(14) no
    N2 Co1 N5 C23 . . . . 146.89(16) no
    N2 Co1 N5 C27 . . . . -48.33(16) no
    N5 Co1 N2 C7 . . . . 146.45(14) no
    N5 Co1 N2 C11 . . . . -47.00(14) no
    N2 Co1 N7 C33 . . . . -130.68(14) no
    N2 Co1 N7 C37 . . . . 44.40(14) no
    N7 Co1 N2 C7 . . . . -127.58(14) no
    N7 Co1 N2 C11 . . . . 38.97(14) no
    N3 Co1 N5 C23 . . . . -125.68(16) no
    N3 Co1 N5 C27 . . . . 39.10(16) no
    N5 Co1 N3 C12 . . . . -137.68(13) no
    N5 Co1 N3 C16 . . . . 45.82(13) no
    N3 Co1 N6 C28 . . . . 123.79(14) no
    N3 Co1 N6 C32 . . . . -42.14(14) no
    N6 Co1 N3 C12 . . . . 133.22(13) no
    N6 Co1 N3 C16 . . . . -43.29(13) no
    N5 Co1 N6 C28 . . . . 30.56(14) no
    N5 Co1 N6 C32 . . . . -135.37(14) no
    N6 Co1 N5 C23 . . . . -33.11(16) no
    N6 Co1 N5 C27 . . . . 131.68(16) no
    N5 Co1 N7 C33 . . . . -39.72(14) no
    N5 Co1 N7 C37 . . . . 135.36(14) no
    N7 Co1 N5 C23 . . . . 53.61(16) no
    N7 Co1 N5 C27 . . . . -141.61(16) no
    N6 Co1 N7 C33 . . . . 49.47(14) no
    N6 Co1 N7 C37 . . . . -135.45(14) no
    N7 Co1 N6 C28 . . . . -55.41(14) no
    N7 Co1 N6 C32 . . . . 138.66(14) no
    O3 O1 C47 O2 . . . . -67.4(13) no
    O3 O1 C47 O3 . . . . 0.0(13) no
    C47 O1 O3 C47 . . . . 0.00(19) no
    O1 O3 C47 O1 . . . . 0.00(15) no
    O1 O3 C47 O2 . . . . 128.5(9) no
    Co1 N1 C2 C1 . . . . 13.5(3) no
    Co1 N1 C2 C3 . . . . -157.77(15) no
    Co1 N1 C6 C5 . . . . 159.32(18) no
    C2 N1 C6 C5 . . . . -2.7(4) no
    C6 N1 C2 C1 . . . . 175.7(2) no
    C6 N1 C2 C3 . . . . 4.4(4) no
    Co1 N2 C7 C1 . . . . -14.6(3) no
    Co1 N2 C7 C8 . . . . 158.10(13) no
    Co1 N2 C11 C10 . . . . -163.01(14) no
    C7 N2 C11 C10 . . . . 3.8(3) no
    C11 N2 C7 C1 . . . . 178.71(17) no
    C11 N2 C7 C8 . . . . -8.6(3) no
    Co1 N3 C12 C1 . . . . 4.3(3) no
    Co1 N3 C12 C13 . . . . -174.53(12) no
    Co1 N3 C16 C15 . . . . 174.58(14) no
    C12 N3 C16 C15 . . . . -2.0(3) no
    C16 N3 C12 C1 . . . . -179.21(17) no
    C16 N3 C12 C13 . . . . 2.0(3) no
    C17 N4 C21 C20 . . . . 1.6(4) no
    C21 N4 C17 C1 . . . . -174.3(2) no
    C21 N4 C17 C18 . . . . -4.5(4) no
    Co1 N5 C23 C22 . . . . -13.1(3) no
    Co1 N5 C23 C24 . . . . 160.44(15) no
    Co1 N5 C27 C26 . . . . -162.57(17) no
    C23 N5 C27 C26 . . . . 2.2(4) no
    C27 N5 C23 C22 . . . . -177.9(2) no
    C27 N5 C23 C24 . . . . -4.4(4) no
    Co1 N6 C28 C22 . . . . 16.1(3) no
    Co1 N6 C28 C29 . . . . -158.71(13) no
    Co1 N6 C32 C31 . . . . 163.28(14) no
    C28 N6 C32 C31 . . . . -2.8(3) no
    C32 N6 C28 C22 . . . . -177.87(17) no
    C32 N6 C28 C29 . . . . 7.3(3) no
    Co1 N7 C33 C22 . . . . -7.4(3) no
    Co1 N7 C33 C34 . . . . 171.31(12) no
    Co1 N7 C37 C36 . . . . -173.03(14) no
    C33 N7 C37 C36 . . . . 2.1(4) no
    C37 N7 C33 C22 . . . . 177.50(17) no
    C37 N7 C33 C34 . . . . -3.8(3) no
    C38 N8 C42 C41 . . . . 1.0(5) no
    C42 N8 C38 C22 . . . . 172.2(3) no
    C42 N8 C38 C39 . . . . 1.0(4) no
    C2 C1 C7 N2 . . . . 75.6(3) no
    C2 C1 C7 C8 . . . . -97.0(3) no
    C7 C1 C2 N1 . . . . -72.0(3) no
    C7 C1 C2 C3 . . . . 99.2(3) no
    C2 C1 C12 N3 . . . . -63.2(3) no
    C2 C1 C12 C13 . . . . 115.6(3) no
    C12 C1 C2 N1 . . . . 47.8(3) no
    C12 C1 C2 C3 . . . . -141.1(3) no
    C2 C1 C17 N4 . . . . -33.7(3) no
    C2 C1 C17 C18 . . . . 156.07(19) no
    C17 C1 C2 N1 . . . . 167.16(19) no
    C17 C1 C2 C3 . . . . -21.7(4) no
    C7 C1 C12 N3 . . . . 50.7(3) no
    C7 C1 C12 C13 . . . . -130.5(2) no
    C12 C1 C7 N2 . . . . -43.3(3) no
    C12 C1 C7 C8 . . . . 144.12(19) no
    C7 C1 C17 N4 . . . . -149.48(18) no
    C7 C1 C17 C18 . . . . 40.2(3) no
    C17 C1 C7 N2 . . . . -161.38(17) no
    C17 C1 C7 C8 . . . . 26.0(3) no
    C12 C1 C17 N4 . . . . 88.6(2) no
    C12 C1 C17 C18 . . . . -81.7(3) no
    C17 C1 C12 N3 . . . . 172.23(16) no
    C17 C1 C12 C13 . . . . -9.0(3) no
    N1 C2 C3 C4 . . . . -3.5(4) no
    C1 C2 C3 C4 . . . . -174.1(2) no
    C2 C3 C4 C5 . . . . 0.8(4) no
    C3 C4 C5 C6 . . . . 0.8(4) no
    C4 C5 C6 N1 . . . . 0.1(5) no
    N2 C7 C8 C9 . . . . 7.0(3) no
    C1 C7 C8 C9 . . . . 179.27(17) no
    C7 C8 C9 C10 . . . . -0.3(4) no
    C8 C9 C10 C11 . . . . -4.3(4) no
    C9 C10 C11 N2 . . . . 2.7(4) no
    N3 C12 C13 C14 . . . . -1.1(3) no
    C1 C12 C13 C14 . . . . -179.84(17) no
    C12 C13 C14 C15 . . . . 0.1(4) no
    C13 C14 C15 C16 . . . . 0.0(4) no
    C14 C15 C16 N3 . . . . 0.9(4) no
    N4 C17 C18 C19 . . . . 5.0(4) no
    C1 C17 C18 C19 . . . . 174.80(19) no
    C17 C18 C19 C20 . . . . -2.6(4) no
    C18 C19 C20 C21 . . . . -0.1(4) no
    C19 C20 C21 N4 . . . . 0.6(5) no
    C23 C22 C28 N6 . . . . -76.4(3) no
    C23 C22 C28 C29 . . . . 98.4(3) no
    C28 C22 C23 N5 . . . . 71.0(3) no
    C28 C22 C23 C24 . . . . -102.2(3) no
    C23 C22 C33 N7 . . . . 66.2(3) no
    C23 C22 C33 C34 . . . . -112.5(3) no
    C33 C22 C23 N5 . . . . -48.7(3) no
    C33 C22 C23 C24 . . . . 138.1(3) no
    C23 C22 C38 N8 . . . . 29.4(3) no
    C23 C22 C38 C39 . . . . -159.3(2) no
    C38 C22 C23 N5 . . . . -168.0(2) no
    C38 C22 C23 C24 . . . . 18.8(4) no
    C28 C22 C33 N7 . . . . -48.5(3) no
    C28 C22 C33 C34 . . . . 132.8(2) no
    C33 C22 C28 N6 . . . . 41.9(3) no
    C33 C22 C28 C29 . . . . -143.27(19) no
    C28 C22 C38 N8 . . . . 146.82(19) no
    C28 C22 C38 C39 . . . . -41.9(3) no
    C38 C22 C28 N6 . . . . 158.87(17) no
    C38 C22 C28 C29 . . . . -26.3(3) no
    C33 C22 C38 N8 . . . . -92.4(3) no
    C33 C22 C38 C39 . . . . 78.9(3) no
    C38 C22 C33 N7 . . . . -168.27(17) no
    C38 C22 C33 C34 . . . . 13.1(3) no
    N5 C23 C24 C25 . . . . 3.7(4) no
    C22 C23 C24 C25 . . . . 176.5(3) no
    C23 C24 C25 C26 . . . . -0.8(4) no
    C24 C25 C26 C27 . . . . -1.2(4) no
    C25 C26 C27 N5 . . . . 0.6(5) no
    N6 C28 C29 C30 . . . . -5.3(4) no
    C22 C28 C29 C30 . . . . -179.88(18) no
    C28 C29 C30 C31 . . . . -1.3(4) no
    C29 C30 C31 C32 . . . . 5.6(4) no
    C30 C31 C32 N6 . . . . -3.7(4) no
    N7 C33 C34 C35 . . . . 2.5(3) no
    C22 C33 C34 C35 . . . . -178.80(17) no
    C33 C34 C35 C36 . . . . 0.6(4) no
    C34 C35 C36 C37 . . . . -2.3(4) no
    C35 C36 C37 N7 . . . . 1.0(4) no
    N8 C38 C39 C40 . . . . -2.3(4) no
    C22 C38 C39 C40 . . . . -173.3(2) no
    C38 C39 C40 C41 . . . . 1.7(4) no
    C39 C40 C41 C42 . . . . 0.2(4) no
    C40 C41 C42 N8 . . . . -1.6(5) no
_iucr_refine_instructions_details
;
TITL 131010tnzmpy4CCoNCS-100k
CELL  0.71075 8.90270 21.73230 12.33490 90.000 108.480 90.000
ZERR  2 0.00260 0.00590 0.00330 0.000 0.004 0.000
LATT -1
SYMM    -X, .50+Y,    -Z
SFAC C H CL CO N O S
UNIT 80 40 8 2 16 10 8
SHEL 99999.000000 0.000000
L.S. 20
FMAP 2
PLAN -25
WPDB -2
HTAB
BOND $H
CONF
LIST 4
TEMP -172.8
ACTA
SIZE 0.700 0.200 0.100
EADP O3 O2 O1
DFIX 1.4100 0.0200 O3 C47
DFIX 1.4100 0.0200 C47 O2
DFIX 1.4100 0.0200 C47 O1
WGHT    0.034100
FVAR       0.47193
CO1   4    0.929211    0.267330    0.127052    11.00000    0.01431    0.01349 =
         0.01381    0.00050    0.00660    0.00066
CO2   4    0.689575   -0.017879    0.321107    11.00000    0.02042    0.02224 =
         0.02485    0.00178    0.00924    0.00059
S1    7    0.608412    0.082996    0.637084    11.00000    0.03412    0.05371 =
         0.03860   -0.02086    0.00863    0.00786
S2    7    0.275203   -0.002640   -0.028971    11.00000    0.02705    0.02489 =
         0.02736   -0.00347    0.00438    0.00321
S3    7    1.156871    0.048252    0.254179    11.00000    0.02757    0.02232 =
         0.04381    0.00556    0.01947    0.00058
S4    7    0.806087   -0.224243    0.440571    11.00000    0.03706    0.02672 =
         0.03405    0.00875    0.01286    0.00721
O1    6    0.695308    0.216252   -0.232591    10.80000    0.04265
O2    6    0.552895    0.254503   -0.424781    10.10000    0.04265
O3    6    0.568116    0.233833   -0.263289    10.10000    0.04265
N1    5    1.168655    0.231795    0.170706    11.00000    0.02139    0.01801 =
         0.01428   -0.00100    0.00575    0.00368
N2    5    0.853820    0.188616    0.043685    11.00000    0.01771    0.01418 =
         0.01993    0.00258    0.00987    0.00218
N3    5    0.962136    0.297082   -0.010501    11.00000    0.01403    0.01546 =
         0.01448    0.00053    0.00499   -0.00051
N4    5    1.298388    0.171335   -0.107825    11.00000    0.02299    0.02597 =
         0.02380    0.00341    0.00888    0.00245
N5    5    0.689334    0.302390    0.079762    11.00000    0.01564    0.01960 =
         0.01617    0.00240    0.00654    0.00045
N6    5    1.005056    0.345822    0.210396    11.00000    0.01643    0.01677 =
         0.01777    0.00047    0.00801    0.00095
N7    5    0.894259    0.239007    0.264774    11.00000    0.01620    0.01784 =
         0.01407   -0.00030    0.00477    0.00179
N8    5    0.556657    0.370383    0.352103    11.00000    0.01758    0.03699 =
         0.01872   -0.00038    0.00760    0.00532
N9    5    0.664365    0.032021    0.446943    11.00000    0.02973    0.02433 =
         0.03255    0.00070    0.01245   -0.00033
N10   5    0.504604   -0.010994    0.185584    11.00000    0.02606    0.03026 =
         0.02946   -0.00157    0.00862    0.00018
N11   5    0.876470    0.007624    0.283429    11.00000    0.02682    0.02668 =
         0.03566    0.00356    0.01678   -0.00199
N12   5    0.724874   -0.103079    0.373968    11.00000    0.02818    0.02861 =
         0.03217    0.00276    0.01654    0.00134
C1    1    1.084500    0.195289   -0.025581    11.00000    0.01294    0.01447 =
         0.01195   -0.00060    0.00436    0.00154
C2    1    1.206715    0.195495    0.095952    11.00000    0.01492    0.01352 =
         0.01356   -0.00110    0.00589   -0.00120
C3    1    1.334778    0.154867    0.130432    11.00000    0.01448    0.01799 =
         0.01817    0.00205    0.00488    0.00105
AFIX  43
H3    2    1.356850    0.127704    0.077062    11.00000   -1.20000
AFIX   0
C4    1    1.428659    0.154973    0.243640    11.00000    0.01651    0.02558 =
         0.02237    0.00341    0.00319    0.00194
AFIX  43
H4    2    1.517152    0.128115    0.268686    11.00000   -1.20000
AFIX   0
C5    1    1.393557    0.194186    0.320222    11.00000    0.01970    0.02428 =
         0.01670    0.00120    0.00202   -0.00381
AFIX  43
H5    2    1.457713    0.195170    0.398145    11.00000   -1.20000
AFIX   0
C6    1    1.262872    0.231951    0.280767    11.00000    0.02671    0.02077 =
         0.01622   -0.00376    0.00604   -0.00099
AFIX  43
H6    2    1.238221    0.259117    0.333059    11.00000   -1.20000
AFIX   0
C7    1    0.944289    0.158734   -0.008209    11.00000    0.01551    0.02043 =
         0.00925    0.00249    0.00279    0.00112
C8    1    0.923031    0.096448   -0.032133    11.00000    0.02015    0.01914 =
         0.01651   -0.00026    0.00789    0.00207
AFIX  43
H8    2    0.994927    0.074799   -0.061014    11.00000   -1.20000
AFIX   0
C9    1    0.797555    0.065998   -0.013978    11.00000    0.02252    0.01259 =
         0.02034   -0.00043    0.00572   -0.00440
AFIX  43
H9    2    0.782040    0.023339   -0.030562    11.00000   -1.20000
AFIX   0
C10   1    0.693871    0.098155    0.028772    11.00000    0.01839    0.02028 =
         0.02290    0.00449    0.00876   -0.00437
AFIX  43
H10   2    0.602348    0.078948    0.037185    11.00000   -1.20000
AFIX   0
C11   1    0.728173    0.158841    0.058576    11.00000    0.01987    0.02029 =
         0.02241    0.00230    0.01107    0.00004
AFIX  43
H11   2    0.660641    0.180810    0.091048    11.00000   -1.20000
AFIX   0
C12   1    1.036322    0.262117   -0.067831    11.00000    0.01168    0.01490 =
         0.01568   -0.00002    0.00379   -0.00243
C13   1    1.070966    0.286628   -0.161914    11.00000    0.01747    0.02092 =
         0.01821    0.00165    0.00849    0.00058
AFIX  43
H13   2    1.124941    0.262227   -0.201704    11.00000   -1.20000
AFIX   0
C14   1    1.027114    0.346209   -0.197425    11.00000    0.01889    0.02365 =
         0.01960    0.00371    0.00964    0.00032
AFIX  43
H14   2    1.050631    0.362842   -0.261426    11.00000   -1.20000
AFIX   0
C15   1    0.948780    0.381293   -0.138906    11.00000    0.02187    0.01357 =
         0.02324    0.00391    0.00729    0.00127
AFIX  43
H15   2    0.917282    0.422337   -0.161520    11.00000   -1.20000
AFIX   0
C16   1    0.917817    0.354925   -0.046850    11.00000    0.01776    0.01767 =
         0.01910    0.00002    0.00533    0.00224
AFIX  43
H16   2    0.862559    0.378551   -0.006878    11.00000   -1.20000
AFIX   0
C17   1    1.143762    0.165445   -0.117600    11.00000    0.01864    0.01225 =
         0.01448    0.00117    0.00734    0.00194
C18   1    1.033761    0.142351   -0.214166    11.00000    0.01847    0.02031 =
         0.01645    0.00248    0.00581   -0.00281
AFIX  43
H18   2    0.924297    0.141620   -0.221453    11.00000   -1.20000
AFIX   0
C19   1    1.087435    0.120233   -0.300308    11.00000    0.04115    0.02371 =
         0.01486    0.00020    0.00463   -0.00582
AFIX  43
H19   2    1.013953    0.102538   -0.366409    11.00000   -1.20000
AFIX   0
C20   1    1.242885    0.123229   -0.292576    11.00000    0.04655    0.02929 =
         0.02077    0.00221    0.01944    0.00747
AFIX  43
H20   2    1.279382    0.107911   -0.351895    11.00000   -1.20000
AFIX   0
C21   1    1.346348    0.149494   -0.194821    11.00000    0.02376    0.03504 =
         0.02837    0.00822    0.01682    0.01292
AFIX  43
H21   2    1.455325    0.152347   -0.188368    11.00000   -1.20000
AFIX   0
C22   1    0.768285    0.341272    0.273303    11.00000    0.01716    0.01569 =
         0.01453   -0.00070    0.00712    0.00212
C23   1    0.647792    0.339643    0.152140    11.00000    0.01593    0.01454 =
         0.01497    0.00146    0.00573   -0.00223
C24   1    0.515414    0.377391    0.113812    11.00000    0.01850    0.02334 =
         0.02068    0.00165    0.00911    0.00349
AFIX  43
H24   2    0.490300    0.405401    0.164641    11.00000   -1.20000
AFIX   0
C25   1    0.420605    0.373744    0.000855    11.00000    0.01525    0.02944 =
         0.02001    0.00479    0.00459    0.00432
AFIX  43
H25   2    0.328956    0.398851   -0.026370    11.00000   -1.20000
AFIX   0
C26   1    0.460464    0.333220   -0.072059    11.00000    0.01697    0.02599 =
         0.01822    0.00023    0.00321   -0.00260
AFIX  43
H26   2    0.396046    0.329325   -0.149566    11.00000   -1.20000
AFIX   0
C27   1    0.596094    0.298668   -0.029227    11.00000    0.02112    0.02400 =
         0.01631   -0.00400    0.00591   -0.00196
AFIX  43
H27   2    0.624750    0.271038   -0.079037    11.00000   -1.20000
AFIX   0
C28   1    0.911745    0.376878    0.257709    11.00000    0.01196    0.01746 =
         0.01184   -0.00063    0.00142    0.00189
C29   1    0.934929    0.439124    0.282566    11.00000    0.01843    0.01832 =
         0.01836   -0.00127    0.00353    0.00204
AFIX  43
H29   2    0.862630    0.461406    0.310086    11.00000   -1.20000
AFIX   0
C30   1    1.064742    0.468416    0.266792    11.00000    0.02135    0.01639 =
         0.02248   -0.00236    0.00550   -0.00131
AFIX  43
H30   2    1.081304    0.511171    0.281927    11.00000   -1.20000
AFIX   0
C31   1    1.169496    0.434774    0.228889    11.00000    0.01637    0.02450 =
         0.01988    0.00135    0.00365   -0.00334
AFIX  43
H31   2    1.264028    0.453033    0.223883    11.00000   -1.20000
AFIX   0
C32   1    1.134671    0.374278    0.198442    11.00000    0.01679    0.02180 =
         0.02049    0.00097    0.00714    0.00141
AFIX  43
H32   2    1.203507    0.351681    0.168078    11.00000   -1.20000
AFIX   0
C33   1    0.814197    0.274240    0.317095    11.00000    0.01250    0.01732 =
         0.01372   -0.00144    0.00263    0.00026
C34   1    0.770065    0.250788    0.407459    11.00000    0.02014    0.02087 =
         0.01726   -0.00037    0.00918    0.00157
AFIX  43
H34   2    0.709711    0.275305    0.442220    11.00000   -1.20000
AFIX   0
C35   1    0.814200    0.191581    0.446829    11.00000    0.02656    0.02368 =
         0.01365    0.00316    0.01057   -0.00327
AFIX  43
H35   2    0.783681    0.175121    0.508068    11.00000   -1.20000
AFIX   0
C36   1    0.902228    0.157248    0.396273    11.00000    0.02429    0.01895 =
         0.01847    0.00339    0.00504    0.00122
AFIX  43
H36   2    0.937194    0.117141    0.423391    11.00000   -1.20000
AFIX   0
C37   1    0.939160    0.182194    0.304892    11.00000    0.02434    0.01928 =
         0.01933    0.00124    0.01048    0.00542
AFIX  43
H37   2    0.998858    0.158146    0.268886    11.00000   -1.20000
AFIX   0
C38   1    0.711942    0.372337    0.365150    11.00000    0.01888    0.01711 =
         0.01374   -0.00064    0.00628    0.00267
C39   1    0.821619    0.393997    0.465613    11.00000    0.01876    0.01928 =
         0.01898    0.00047    0.00442    0.00172
AFIX  43
H39   2    0.931511    0.393587    0.474251    11.00000   -1.20000
AFIX   0
C40   1    0.770022    0.415886    0.551850    11.00000    0.03445    0.01977 =
         0.01615   -0.00230    0.00404    0.00608
AFIX  43
H40   2    0.843374    0.431779    0.619879    11.00000   -1.20000
AFIX   0
C41   1    0.609839    0.414554    0.538624    11.00000    0.03508    0.03896 =
         0.02038    0.00040    0.01267    0.02058
AFIX  43
H41   2    0.570384    0.429500    0.596745    11.00000   -1.20000
AFIX   0
C42   1    0.510042    0.390895    0.438646    11.00000    0.02383    0.05281 =
         0.02461    0.00483    0.01265    0.01350
AFIX  43
H42   2    0.400319    0.388928    0.430229    11.00000   -1.20000
AFIX   0
C43   1    0.639423    0.053117    0.524637    11.00000    0.02030    0.01977 =
         0.03204    0.00061    0.00762   -0.00097
C44   1    0.407774   -0.007652    0.096268    11.00000    0.02479    0.01774 =
         0.03150   -0.00133    0.01604   -0.00058
C45   1    0.992995    0.024866    0.270171    11.00000    0.03063    0.01672 =
         0.02795    0.00200    0.01053    0.00713
C46   1    0.757314   -0.153758    0.402107    11.00000    0.01721    0.02886 =
         0.01753    0.00003    0.00698   -0.00143
C47   1    0.652196    0.264166   -0.318034    11.00000    0.04601    0.07998 =
         0.02887   -0.00334    0.00685   -0.00927
HKLF 4
REM  131010tnzmpy4CCoNCS-100k
REM R1 =  0.0335 for   9357 Fo > 4sig(Fo)  and  0.0388 for all  10355 data
REM    596 parameters refined using      4 restraints
END
WGHT      0.0341      0.0000
REM Highest difference peak  0.495,  deepest hole -0.347,  1-sigma level  0.062
Q1    1   0.6515  0.2307 -0.2638  11.00000  0.05    0.49
Q2    1   0.7380  0.2065 -0.1988  11.00000  0.05    0.41
Q3    1   0.5594  0.4828  0.5761  11.00000  0.05    0.41
Q4    1   0.6009  0.1207  0.6187  11.00000  0.05    0.39
Q5    1   0.5381  0.0498  0.5638  11.00000  0.05    0.31
Q6    1   1.3060  0.0503 -0.3158  11.00000  0.05    0.29
Q7    1   0.7370  0.2624 -0.3625  11.00000  0.05    0.29
Q8    1   0.7525  0.2129  0.1856  11.00000  0.05    0.29
Q9    1   0.7514  0.2712 -0.3376  11.00000  0.05    0.29
Q10   1   1.4561 -0.0038 -0.2348  11.00000  0.05    0.28
Q11   1   1.0703  0.2241 -0.0422  11.00000  0.05    0.28
Q12   1   0.6484  0.3054 -0.2594  11.00000  0.05    0.28
Q13   1   1.5097 -0.0188 -0.1632  11.00000  0.05    0.25
Q14   1   0.6383  0.0275  0.3779  11.00000  0.05    0.25
Q15   1   0.9741  0.3226  0.1809  11.00000  0.05    0.25
Q16   1   1.0063  0.1272 -0.2064  11.00000  0.05    0.25
Q17   1   0.1558 -0.0209 -0.0755  11.00000  0.05    0.25
Q18   1   0.6071  0.2281 -0.3610  11.00000  0.05    0.24
Q19   1   0.4064  0.3331 -0.0433  11.00000  0.05    0.24
Q20   1   0.5390  0.3212 -0.0528  11.00000  0.05    0.24
Q21   1   1.4202 -0.0207 -0.1182  11.00000  0.05    0.24
Q22   1   0.6057  0.4228  0.1009  11.00000  0.05    0.24
Q23   1   0.9195  0.4132  0.2621  11.00000  0.05    0.23
Q24   1   1.0751  0.3257 -0.1463  11.00000  0.05    0.23
Q25   1   1.0866  0.1346 -0.1823  11.00000  0.05    0.23
;
