# Supplementary material for: Bis[tetra­kis­(pyridin-2-yl)methane-κ3 N,N′,N′′]cobalt(II) tetra­kis­(thio­cyanato-κN)cobaltate(II) methanol monosolvate
Source: Acta Crystallogr Sect E Struct Rep Online. 2014 Feb 15;70(Pt 3):m96–7. doi: 10.1107/S160053681400289X (PMC3998407; doi:10.1107/S160053681400289X)
Supplement: Supplementary file 2 [file e-70-00m96-Isup2.hkl]

# 
# h,k,l, Fc-squared, Fo-squared, sigma(Fo-squared) and status flag 
# 
data_I
_shelx_title ' 131010tnzmpy4CCoNCS-100k' 
_shelx_refln_list_code          4 
_shelx_F_calc_maximum      206.20 
_exptl_crystal_F_000      1030.00 
_reflns_d_resolution_high  0.7697 
 
loop_ 
 _symmetry_equiv_pos_as_xyz 
 'x, y, z' 
 '-x, y+1/2, -z' 
 
_cell_length_a     8.9027 
_cell_length_b    21.7323 
_cell_length_c    12.3349 
_cell_angle_alpha  90.000 
_cell_angle_beta  108.480 
_cell_angle_gamma  90.000 
 
_shelx_F_squared_multiplier     1.000 
 
loop_ 
 _refln_index_h 
 _refln_index_k 
 _refln_index_l 
 _refln_F_squared_calc 
 _refln_F_squared_meas 
 _refln_F_squared_sigma 
 _refln_observed_status 
   0 -28   0     2504.37     2579.32    135.82 o 
   1 -28   0       85.63       84.01     26.20 o 
   1 -27   0       13.14       40.30     15.17 o 
   2 -27   0      286.63      269.56     34.40 o 
   3 -27   0      275.08      206.95     91.44 o 
   0 -26   0     1196.89     1272.26     72.05 o 
   1 -26   0      566.40      514.32     69.33 o 
   2 -26   0      234.33      208.21     60.84 o 
   3 -26   0      603.72      575.35     43.08 o 
   4 -26   0      216.53      159.06     71.10 o 
   1 -25   0     1783.17     1772.39     52.71 o 
   2 -25   0      572.30      495.20     52.80 o 
   3 -25   0      269.77      290.85     38.78 o 
   4 -25   0      345.57      385.27     80.64 o 
   5 -25   0       44.58       38.82     16.99 o 
   0 -24   0      348.95      332.06     67.02 o 
   1 -24   0      957.18      931.31     60.20 o 
   2 -24   0      274.60      235.51     66.72 o 
   3 -24   0      151.80      116.70     23.55 o 
   4 -24   0        1.04       14.99     11.86 o 
   5 -24   0       11.78        7.38     19.55 o 
   1 -23   0      274.04      287.93     48.83 o 
   2 -23   0      319.02      341.38     31.92 o 
   3 -23   0     1632.81     1611.56     68.90 o 
   4 -23   0      123.51      110.96     30.21 o 
   5 -23   0       90.35       70.74     27.56 o 
   6 -23   0      530.42      574.37     61.40 o 
   0 -22   0       45.59      101.60     33.19 o 
   1 -22   0      149.78      210.58     42.51 o 
   2 -22   0       18.42       12.89     16.91 o 
   3 -22   0     1441.96     1539.05     87.56 o 
   4 -22   0      327.76      356.82     78.21 o 
   5 -22   0      153.61      133.89     36.71 o 
   6 -22   0      129.19      143.34     41.36 o 
   1 -21   0     1241.42     1362.39     53.71 o 
   2 -21   0      279.76      261.64     32.08 o 
   3 -21   0      161.05      187.42     36.62 o 
   4 -21   0      477.18      498.88     23.11 o 
   5 -21   0       60.42       52.37     25.31 o 
   6 -21   0       27.74       32.03     16.53 o 
   7 -21   0      164.69      110.46     26.94 o 
   0 -20   0      648.16      636.51     42.69 o 
   1 -20   0      383.67      390.08     35.35 o 
   2 -20   0      249.24      291.95     61.38 o 
   3 -20   0       11.10       28.40      9.91 o 
   4 -20   0       12.82       11.34     13.26 o 
   5 -20   0       74.55       43.03     21.29 o 
   6 -20   0      511.37      587.36     79.95 o 
   7 -20   0      239.31      201.25     67.56 o 
   1 -19   0      724.99      726.84     30.57 o 
   2 -19   0      763.16      775.60     39.41 o 
   3 -19   0      542.11      558.15     28.01 o 
   4 -19   0      403.23      410.21     38.89 o 
   5 -19   0     1224.68     1369.20     71.40 o 
   6 -19   0      354.88      338.77    100.99 o 
   7 -19   0      151.14      160.39     42.55 o 
   8 -19   0      298.92      248.56     51.89 o 
   0 -18   0     3822.00     3933.38    143.23 o 
   1 -18   0      293.38      320.15     57.32 o 
   2 -18   0      224.99      215.01     33.39 o 
   3 -18   0     1188.03     1137.83     49.17 o 
   4 -18   0      243.52      228.83     53.29 o 
   5 -18   0     1300.54     1377.79     66.09 o 
   6 -18   0       20.72       24.13     35.20 o 
   7 -18   0       50.25       40.70     25.62 o 
   8 -18   0      875.25      991.62     69.28 o 
   1 -17   0     1527.52     1569.97     65.14 o 
   2 -17   0      619.19      593.32     56.60 o 
   3 -17   0       81.46       65.11     23.47 o 
   4 -17   0     3789.76     4135.29    251.37 o 
   5 -17   0      514.63      547.86     42.97 o 
   6 -17   0       76.44       36.28     19.58 o 
   7 -17   0       25.07       39.58     30.02 o 
   8 -17   0      199.19      177.26     42.31 o 
   0 -16   0      271.33      264.91     86.43 o 
   1 -16   0      596.73      568.85     30.72 o 
   2 -16   0     1733.33     1681.63     68.48 o 
   3 -16   0     1088.08     1127.08     65.98 o 
   4 -16   0        9.60        2.20     14.11 o 
   5 -16   0      653.55      686.83     36.89 o 
   6 -16   0      836.55      898.72     39.27 o 
   7 -16   0     1559.84     1611.31     66.67 o 
   8 -16   0       58.75       64.77     24.72 o 
   9 -16   0      117.95      100.24     37.18 o 
   1 -15   0      323.54      352.57     32.18 o 
   2 -15   0     1268.95     1236.52     53.64 o 
   3 -15   0      438.63      393.12     33.18 o 
   4 -15   0     1282.58     1270.90     43.91 o 
   5 -15   0      713.67      698.95     21.39 o 
   6 -15   0      105.75       89.04     31.83 o 
   7 -15   0     1226.96     1300.02     71.81 o 
   8 -15   0      198.79      214.26     35.01 o 
   9 -15   0       81.08       72.80     26.05 o 
   0 -14   0     4146.97     4063.94    196.01 o 
   1 -14   0      754.84      759.60     52.63 o 
   2 -14   0      818.44      828.50     59.52 o 
   3 -14   0       71.46       72.00     13.07 o 
   4 -14   0      212.72      206.54     20.76 o 
   5 -14   0      309.50      320.79     29.85 o 
   6 -14   0      179.28      177.67     47.40 o 
   7 -14   0      871.70      825.21     52.06 o 
   8 -14   0      436.40      480.15     44.83 o 
   9 -14   0       12.82       21.78     30.04 o 
   1 -13   0       82.53       73.09     30.74 o 
   2 -13   0     2756.43     2771.08     72.27 o 
   3 -13   0      542.74      527.87     25.05 o 
   4 -13   0     2569.89     2537.13     54.60 o 
   5 -13   0       67.51      104.36     18.00 o 
   6 -13   0      758.49      781.56     17.02 o 
   7 -13   0      517.55      540.75     36.06 o 
   8 -13   0       35.94       47.00     19.17 o 
   9 -13   0       92.64       97.44     24.43 o 
   0 -12   0     1439.58     1704.00     95.64 o 
   1 -12   0     7432.31     7915.50    138.84 o 
   2 -12   0     1886.59     1935.58     52.20 o 
   3 -12   0     1328.49     1302.91     45.21 o 
   4 -12   0      209.60      188.25     35.54 o 
   5 -12   0      815.73      866.59     40.60 o 
   6 -12   0     1420.36     1372.55     49.47 o 
   7 -12   0     1586.02     1577.24     79.99 o 
   8 -12   0      303.40      341.64     50.78 o 
   9 -12   0       10.19       14.47     23.72 o 
   1 -11   0     1666.95     1640.46     52.05 o 
   2 -11   0     1533.02     1587.27     39.19 o 
   3 -11   0     2988.72     2771.15     60.88 o 
   4 -11   0     2092.96     2304.89     66.40 o 
   5 -11   0      107.67      100.87     13.38 o 
   6 -11   0       72.78       62.60     12.98 o 
   7 -11   0      642.02      569.66     43.98 o 
   8 -11   0      590.77      596.45     64.03 o 
   9 -11   0      777.94      764.80     78.05 o 
  10 -11   0      380.38      362.98     58.53 o 
   0 -10   0    22290.44    13593.77    316.10 o 
   1 -10   0     3829.28     4010.94     61.00 o 
   2 -10   0      947.90      957.25     46.10 o 
   3 -10   0      250.89      190.40     18.71 o 
   4 -10   0      330.65      309.43     15.85 o 
   5 -10   0     1052.69     1075.60     35.56 o 
   6 -10   0      198.76      193.99     16.84 o 
   7 -10   0      647.73      581.62     56.64 o 
   8 -10   0     2104.47     2230.14    139.59 o 
   9 -10   0      867.58      907.30    107.18 o 
  10 -10   0     1163.07     1286.89     45.76 o 
   1  -9   0     3137.74     3025.43     34.68 o 
   2  -9   0     2213.60     2250.11     45.90 o 
   3  -9   0      846.00      768.60     35.19 o 
   4  -9   0      245.81      215.09      9.93 o 
   5  -9   0     4294.59     4310.62     70.20 o 
   6  -9   0      463.15      450.48     24.57 o 
   7  -9   0      943.18      905.58     59.51 o 
   8  -9   0     1102.59     1013.51     75.57 o 
   9  -9   0       15.04        5.96     29.99 o 
  10  -9   0     1400.85     1365.32    132.10 o 
   0  -8   0    12902.83    13591.17    323.84 o 
   1  -8   0     3786.41     3816.82     58.80 o 
   2  -8   0      526.63      527.09     15.63 o 
   3  -8   0     1590.89     1390.28     30.14 o 
   4  -8   0     2000.86     1969.03     25.97 o 
   5  -8   0     4266.49     4409.96     65.22 o 
   6  -8   0      748.56      725.10     28.91 o 
   7  -8   0      445.67      412.62     12.60 o 
   8  -8   0      353.20      350.11     57.17 o 
   9  -8   0      276.19      279.17     79.77 o 
  10  -8   0      342.89      290.82     65.81 o 
   1  -7   0     2725.02     2666.15     29.22 o 
   2  -7   0     1731.47     1687.64     40.17 o 
   3  -7   0     2770.98     2761.30     42.73 o 
   4  -7   0     2278.95     2049.88     34.15 o 
   5  -7   0      118.60      127.52     13.53 o 
   6  -7   0      238.63      218.28     11.74 o 
   7  -7   0      436.93      403.21     24.68 o 
   8  -7   0       87.66       70.05     19.51 o 
   9  -7   0      629.35      743.04     61.99 o 
  10  -7   0      196.49      176.87     42.66 o 
   0  -6   0     2496.03     2438.34     78.75 o 
   1  -6   0     2008.75     2050.38     43.51 o 
   2  -6   0      173.33      141.83      7.05 o 
   3  -6   0     7409.65     7771.23     69.14 o 
   4  -6   0     1325.58     1259.35     37.99 o 
   5  -6   0     2328.29     2300.34     30.37 o 
   6  -6   0     1122.44     1108.18     38.20 o 
   7  -6   0     2891.13     2928.06     58.01 o 
   8  -6   0     1435.76     1496.48     55.17 o 
   9  -6   0      468.44      512.31     44.28 o 
  10  -6   0       30.81       28.93     17.33 o 
   1  -5   0      340.73      392.61     22.55 o 
   2  -5   0     5378.62     5635.26     35.27 o 
   3  -5   0     3692.97     3850.74     31.03 o 
   4  -5   0      535.68      487.68     18.08 o 
   5  -5   0      846.60      784.56     22.01 o 
   6  -5   0     1078.31     1047.54     31.15 o 
   7  -5   0     2071.27     2142.08     41.31 o 
   8  -5   0      806.12      756.68     22.66 o 
   9  -5   0        9.49       26.29     14.46 o 
  10  -5   0      188.05      162.50     28.26 o 
   0  -4   0      471.43      674.71     27.12 o 
   1  -4   0     2207.45     2132.11     56.22 o 
   2  -4   0     6083.68     6076.03     37.31 o 
   3  -4   0      278.97      266.40      9.35 o 
   4  -4   0      118.02       84.66     11.38 o 
   5  -4   0     3198.25     2999.50     40.44 o 
   6  -4   0      114.12      121.12     13.18 o 
   7  -4   0      232.24      246.47     31.26 o 
   8  -4   0     1200.38     1115.52     88.87 o 
   9  -4   0      229.43      205.11     47.93 o 
  10  -4   0       95.03       85.16     18.67 o 
   1  -3   0     6345.43     6406.65     41.50 o 
   2  -3   0     6193.53     5978.97     37.66 o 
   3  -3   0      824.83      833.03     16.83 o 
   4  -3   0     6714.87     6566.52     76.36 o 
   5  -3   0      306.42      286.72     11.91 o 
   6  -3   0      829.27      788.86     27.19 o 
   7  -3   0      800.44      816.16     27.20 o 
   8  -3   0      753.41      712.42     46.41 o 
   9  -3   0      461.05      466.25     40.38 o 
  10  -3   0      248.18      194.72     39.29 o 
   1  -2   0    13487.36    12991.61     76.09 o 
   2  -2   0     3046.56     3086.52    143.66 o 
   3  -2   0     1048.78      923.95     21.65 o 
   4  -2   0     2946.38     3023.90     27.81 o 
   5  -2   0      754.00      776.52     22.88 o 
   6  -2   0     1648.71     1665.23     54.19 o 
   7  -2   0     2698.71     2795.96     50.81 o 
   8  -2   0      604.65      574.76     56.22 o 
   9  -2   0       11.98        9.41     10.87 o 
  10  -2   0      103.67       84.51     22.23 o 
   2  -1   0     1748.86     1619.37     35.42 o 
   3  -1   0     5666.54     5360.86     26.24 o 
   4  -1   0     6322.86     6152.55     65.14 o 
   5  -1   0     1480.23     1488.15     39.01 o 
   6  -1   0      225.49      227.67     23.15 o 
   7  -1   0      401.24      384.84     23.85 o 
   8  -1   0      389.41      428.68     38.05 o 
   9  -1   0      526.04      447.99     33.28 o 
  10  -1   0      660.15      634.74     69.95 o 
   2   0   0     1650.70     1613.55     32.46 o 
   3   0   0     3203.27     3116.53     21.20 o 
   4   0   0      222.97      203.26     13.24 o 
   5   0   0     2253.25     2169.37     30.46 o 
   6   0   0      150.74      156.10     18.69 o 
   7   0   0      261.11      245.25     32.78 o 
   8   0   0     2777.23     2858.04    140.65 o 
   9   0   0     1340.55     1358.96     60.34 o 
  10   0   0       84.79       92.60     39.53 o 
   2   1   0     1836.09     1704.78     34.80 o 
   3   1   0     5507.09     5295.25     79.32 o 
   4   1   0     6478.93     6461.00    107.21 o 
   5   1   0     1553.35     1561.10     45.35 o 
   6   1   0      188.00      187.84     10.85 o 
   7   1   0      358.79      324.15     35.43 o 
   8   1   0      374.69      395.74     27.08 o 
   9   1   0      563.75      454.36     45.42 o 
  10   1   0      664.74      564.75     59.88 o 
   1   2   0    13231.69    12873.31     73.39 o 
   3   2   0     1195.37     1083.65     23.29 o 
   4   2   0     2865.27     3130.88     47.24 o 
   5   2   0      802.76      813.74     25.58 o 
   6   2   0     1688.66     1755.16     46.05 o 
   7   2   0     2700.51     2757.37     88.53 o 
   8   2   0      548.99      539.77     25.02 o 
   9   2   0        3.36        9.88      6.18 o 
  10   2   0      101.94       72.83     43.42 o 
   1   3   0     6735.50     6750.27     30.35 o 
   2   3   0     5985.14     5879.23     32.34 o 
   3   3   0      991.82     1010.52     23.17 o 
   4   3   0     6839.50     6869.28     93.40 o 
   5   3   0      237.54      229.58     15.51 o 
   6   3   0      745.07      695.52     37.09 o 
   7   3   0      801.62      809.88     48.82 o 
   8   3   0      810.55      858.52     46.44 o 
   9   3   0      553.60      506.92     52.35 o 
  10   3   0      189.66      161.78     45.64 o 
   0   4   0      393.75      651.31     24.36 o 
   1   4   0     2065.06     1955.87     41.24 o 
   2   4   0     6271.95     6130.50     30.66 o 
   3   4   0      407.55      404.50     12.82 o 
   4   4   0      105.97       77.45     12.34 o 
   5   4   0     2848.40     2732.41     43.16 o 
   6   4   0      155.08      149.07     28.97 o 
   7   4   0      245.76      296.01     48.67 o 
   8   4   0     1132.01     1106.04     47.63 o 
   9   4   0      185.26      190.52     43.21 o 
  10   4   0      108.82       79.96     29.47 o 
   1   5   0      398.15      434.70     18.54 o 
   2   5   0     5379.50     5551.24     44.99 o 
   3   5   0     3442.04     3609.86     34.93 o 
   4   5   0      548.56      512.06     28.90 o 
   5   5   0      815.82      788.70     26.30 o 
   6   5   0     1030.17      947.69     43.64 o 
   7   5   0     2073.49     2150.89     58.37 o 
   8   5   0      738.85      723.98     36.86 o 
   9   5   0        7.21       14.19     11.52 o 
  10   5   0      302.48      270.87     66.61 o 
   0   6   0     2917.72     2774.99    106.95 o 
   1   6   0     2093.36     2119.12     39.09 o 
   2   6   0      239.19      209.52     10.83 o 
   3   6   0     7447.17     7792.45    144.86 o 
   4   6   0     1295.35     1264.46     45.99 o 
   5   6   0     2511.75     2517.35     40.08 o 
   6   6   0     1211.20     1222.62     43.62 o 
   7   6   0     2983.56     2957.16     75.46 o 
   8   6   0     1393.74     1460.91     76.19 o 
   9   6   0      464.79      470.78     60.64 o 
  10   6   0       15.81       10.36     21.85 o 
   1   7   0     2378.06     2307.45     41.85 o 
   2   7   0     1761.25     1651.45     34.22 o 
   3   7   0     2711.58     2741.04     52.44 o 
   4   7   0     2364.79     2156.16     43.54 o 
   5   7   0      115.80      133.37     21.48 o 
   6   7   0      222.96      187.98     14.48 o 
   7   7   0      416.48      408.20     25.14 o 
   8   7   0       73.42       45.62     12.04 o 
   9   7   0      533.78      610.12     61.74 o 
  10   7   0      174.61      159.97     45.87 o 
   0   8   0    13378.54    13784.13     70.53 o 
   1   8   0     3875.59     3845.79     25.90 o 
   2   8   0      432.62      413.81     16.91 o 
   3   8   0     1546.84     1343.39     49.77 o 
   4   8   0     2035.70     1990.63     40.11 o 
   5   8   0     4292.22     4471.69     85.40 o 
   6   8   0      585.72      576.00     19.15 o 
   7   8   0      488.63      451.98     19.60 o 
   8   8   0      460.45      457.43     29.82 o 
   9   8   0      309.12      268.21     55.82 o 
  10   8   0      345.79      302.35     75.56 o 
   1   9   0     3045.06     2927.89     31.82 o 
   2   9   0     2127.76     2094.37     51.80 o 
   3   9   0      888.01      811.98     34.30 o 
   4   9   0      217.94      200.30     20.86 o 
   5   9   0     4437.75     4597.64     86.45 o 
   6   9   0      578.29      562.10     47.21 o 
   7   9   0      912.56      918.69     22.14 o 
   8   9   0     1038.72      970.58     38.43 o 
   9   9   0       12.91       11.74     23.76 o 
  10   9   0     1430.37     1297.29     52.55 o 
   1  10   0     3706.01     3890.08     43.96 o 
   2  10   0     1027.48     1065.18     51.28 o 
   3  10   0      287.05      236.16     39.82 o 
   4  10   0      342.12      315.28     13.27 o 
   5  10   0     1166.30     1193.39     41.62 o 
   6  10   0      251.61      240.45     34.92 o 
   7  10   0      656.45      644.34     33.68 o 
   8  10   0     2154.62     2196.02     87.23 o 
   9  10   0      948.33      923.46    114.76 o 
  10  10   0     1192.99     1183.80     48.22 o 
   1  11   0     1713.86     1728.04     33.61 o 
   2  11   0     1426.75     1515.19     43.23 o 
   3  11   0     2990.68     2840.00     72.46 o 
   4  11   0     2066.71     2177.84     68.05 o 
   5  11   0       78.89       56.24     16.04 o 
   6  11   0       69.31       72.40     16.32 o 
   7  11   0      733.55      682.92     23.57 o 
   8  11   0      557.08      538.89     28.30 o 
   9  11   0      696.75      663.37     80.13 o 
  10  11   0      345.11      272.06     58.57 o 
   0  12   0     1496.53     1562.18     42.45 o 
   1  12   0     7602.28     8105.77     91.19 o 
   2  12   0     2037.22     2008.98     34.59 o 
   3  12   0     1397.49     1341.01     49.88 o 
   4  12   0      227.03      218.83     37.55 o 
   5  12   0      759.08      779.20     35.58 o 
   6  12   0     1290.09     1338.56     49.12 o 
   7  12   0     1633.73     1657.65     58.51 o 
   8  12   0      329.45      304.51     63.15 o 
   9  12   0       22.40       26.36     20.06 o 
   1  13   0       48.72       45.97      8.99 o 
   2  13   0     2438.04     2413.81     44.65 o 
   3  13   0      422.75      424.03     29.71 o 
   4  13   0     2635.48     2672.87     69.54 o 
   5  13   0      117.30      147.11     28.48 o 
   6  13   0      691.11      747.48     34.22 o 
   7  13   0      518.61      489.38     27.03 o 
   8  13   0       40.07       26.37     18.76 o 
   9  13   0      119.57      129.59     37.18 o 
   0  14   0     4445.22     4208.89    123.22 o 
   1  14   0      734.94      656.55     31.59 o 
   2  14   0      799.06      767.22     42.08 o 
   3  14   0      129.10      144.29     24.95 o 
   4  14   0      198.45      223.00     39.82 o 
   5  14   0      173.09      205.40     30.65 o 
   6  14   0      193.72      209.44     31.61 o 
   7  14   0      876.11      771.53     26.96 o 
   8  14   0      433.94      473.70     42.85 o 
   9  14   0       18.77       38.05     28.43 o 
   1  15   0      241.55      251.86     31.02 o 
   2  15   0     1186.73     1182.39     59.55 o 
   3  15   0      504.48      530.08     56.65 o 
   4  15   0     1024.93     1043.28     47.07 o 
   5  15   0      752.60      747.32     43.76 o 
   6  15   0       90.47      101.16     17.50 o 
   7  15   0     1244.02     1226.37     41.19 o 
   8  15   0      172.24      170.06     46.59 o 
   9  15   0       50.58       75.07     26.38 o 
   0  16   0      307.50      267.96     44.13 o 
   1  16   0      626.13      624.52     30.28 o 
   2  16   0     1724.82     1664.68     87.07 o 
   3  16   0     1003.14     1071.86     52.66 o 
   4  16   0        7.37       17.45     15.66 o 
   5  16   0      688.22      654.24     31.07 o 
   6  16   0      731.43      702.08     47.32 o 
   7  16   0     1599.98     1633.39     56.41 o 
   8  16   0       55.51       37.22     21.77 o 
   9  16   0       81.39       43.11     22.11 o 
   1  17   0     1315.87     1330.52     51.73 o 
   2  17   0      592.35      612.82     83.95 o 
   3  17   0       69.50       71.62     19.05 o 
   4  17   0     3795.01     4118.25     68.98 o 
   5  17   0      512.85      469.58     33.29 o 
   6  17   0       53.20       43.01     12.88 o 
   7  17   0       29.64       18.74     15.17 o 
   8  17   0      217.21      150.19     38.09 o 
   0  18   0     4059.75     4016.62    177.94 o 
   1  18   0      379.25      387.82     35.37 o 
   2  18   0      226.94      204.15     55.72 o 
   3  18   0     1073.97     1113.08     42.65 o 
   4  18   0      237.98      251.11     47.62 o 
   5  18   0     1397.37     1457.77     64.48 o 
   6  18   0       20.86       25.99     16.27 o 
   7  18   0       33.50       21.83     20.16 o 
   8  18   0      898.33      834.48     78.02 o 
   1  19   0      706.18      697.78     41.98 o 
   2  19   0      785.21      765.20     53.12 o 
   3  19   0      638.76      658.54     45.06 o 
   4  19   0      438.02      403.80     61.83 o 
   5  19   0     1212.05     1222.77     49.72 o 
   6  19   0      399.60      425.59     50.10 o 
   7  19   0      137.55      139.04     37.27 o 
   8  19   0      291.10      170.07     54.20 o 
   0  20   0      819.77      760.67     33.74 o 
   1  20   0      362.00      352.64     27.42 o 
   2  20   0      280.34      296.54     69.49 o 
   3  20   0       25.38       20.10     12.68 o 
   4  20   0       11.93       31.31     13.14 o 
   5  20   0       54.27       45.72     19.72 o 
   6  20   0      493.96      519.66     36.67 o 
   7  20   0      274.46      231.34     46.27 o 
   1  21   0     1109.99     1200.13     47.69 o 
   2  21   0      255.56      245.88     49.02 o 
   3  21   0      183.45      173.92     35.79 o 
   4  21   0      542.53      577.34     33.31 o 
   5  21   0       46.23       23.53     12.24 o 
   6  21   0       30.71       15.38     12.32 o 
   7  21   0      154.34      109.53     22.72 o 
   0  22   0       44.65       52.07     19.68 o 
   1  22   0      184.63      197.62     37.94 o 
   2  22   0       15.49        7.54     16.03 o 
   3  22   0     1436.85     1701.22     67.29 o 
   4  22   0      347.22      367.79     48.44 o 
   5  22   0      157.53       88.02     24.15 o 
   6  22   0      130.36       81.80     27.80 o 
   1  23   0      284.64      259.56     49.36 o 
   2  23   0      393.09      368.63     38.60 o 
   3  23   0     1618.73     1580.79     43.50 o 
   4  23   0      125.78      124.71     33.63 o 
   5  23   0      107.01       75.06     23.89 o 
   6  23   0      452.96      457.55     60.71 o 
   0  24   0      360.55      436.34     57.16 o 
   1  24   0      978.66     1038.79     71.02 o 
   2  24   0      269.04      187.48     46.08 o 
   3  24   0      106.18       70.84     20.94 o 
   4  24   0        0.19        4.59     18.57 o 
   5  24   0        8.97       18.35     11.79 o 
   1  25   0     1660.65     1716.41     71.52 o 
   2  25   0      574.16      511.31     75.54 o 
   3  25   0      306.46      291.06     81.69 o 
   4  25   0      306.57      285.70     51.51 o 
   5  25   0       39.82       34.77     18.08 o 
   0  26   0     1242.26     1293.71    104.35 o 
   1  26   0      653.52      559.82     57.40 o 
   2  26   0      172.17      180.35     47.26 o 
   3  26   0      644.37      564.78     68.49 o 
   4  26   0      228.61      112.55     50.80 o 
   1  27   0        9.24       31.70     24.01 o 
   2  27   0      239.07      231.25     61.19 o 
   3  27   0      297.65      227.93     60.91 o 
   0  28   0     2513.18     2656.38    158.05 o 
   1  28   0       88.91       90.58     35.50 o 
  -1 -28   1      111.67      129.18     28.61 o 
   0 -28   1       82.56       55.46     17.89 o 
   1 -28   1      480.99      494.05     89.78 o 
  -3 -27   1        8.30        5.95     20.07 o 
  -2 -27   1       30.68       41.67     18.57 o 
  -1 -27   1      240.48      207.03     36.90 o 
   0 -27   1      535.75      513.52     36.82 o 
   1 -27   1      118.55      146.75     36.55 o 
   2 -27   1       83.07       57.37     21.23 o 
  -4 -26   1       40.83       31.73     31.25 o 
  -3 -26   1      139.97      119.32     30.33 o 
  -2 -26   1      334.16      345.82     45.07 o 
  -1 -26   1      249.99      216.15     42.48 o 
   0 -26   1      981.58      924.24     55.78 o 
   1 -26   1       73.00       65.13     19.64 o 
   2 -26   1      393.28      370.61     48.26 o 
   3 -26   1      413.18      338.01    114.02 o 
  -5 -25   1      144.68      136.94     33.23 o 
  -4 -25   1       87.40       69.31     25.68 o 
  -3 -25   1      831.89      940.71     55.75 o 
  -2 -25   1      249.81      251.71     42.91 o 
  -1 -25   1      219.24      169.58     42.19 o 
   0 -25   1      668.80      684.09     43.47 o 
   1 -25   1      112.54       93.65     24.68 o 
   2 -25   1      105.38       80.70     21.97 o 
   3 -25   1       19.03       13.54     13.98 o 
   4 -25   1       11.51       24.61     15.45 o 
  -5 -24   1      225.52      179.09     33.99 o 
  -4 -24   1      722.67      779.05     67.27 o 
  -3 -24   1      124.21      104.50     24.96 o 
  -2 -24   1      287.16      320.12     56.21 o 
  -1 -24   1      199.62      179.93     47.79 o 
   0 -24   1      222.36      238.34     46.34 o 
   1 -24   1      730.07      733.97     29.59 o 
   2 -24   1      248.25      232.31     51.33 o 
   3 -24   1      207.21      160.80     32.68 o 
   4 -24   1       36.90       61.70     22.81 o 
   5 -24   1       56.27       56.03     29.01 o 
  -6 -23   1      222.37      169.64     41.18 o 
  -5 -23   1      245.81      188.45     44.06 o 
  -4 -23   1      113.25      125.52     30.48 o 
  -3 -23   1      130.50      120.28     31.44 o 
  -2 -23   1      368.61      352.60     52.90 o 
  -1 -23   1     2149.31     2216.03     82.98 o 
   0 -23   1      217.11      214.05     33.66 o 
   1 -23   1      192.39      173.93     28.54 o 
   2 -23   1      185.46      145.90     30.62 o 
   3 -23   1     1104.59     1130.14     46.74 o 
   4 -23   1      597.33      587.62     50.99 o 
   5 -23   1       12.56       38.35     22.51 o 
   6 -23   1        4.94       25.79     15.66 o 
  -7 -22   1       94.48      118.35     29.25 o 
  -6 -22   1      586.66      675.36     76.41 o 
  -5 -22   1     1537.08     1682.46     57.81 o 
  -4 -22   1      218.51      255.53     59.11 o 
  -3 -22   1       65.30       49.73     14.91 o 
  -2 -22   1      156.88      169.55     36.48 o 
  -1 -22   1      506.59      515.82     47.71 o 
   0 -22   1       32.84       17.44     13.65 o 
   1 -22   1      985.10     1030.71     31.17 o 
   2 -22   1      194.81      203.23     33.34 o 
   3 -22   1      367.47      396.26     49.26 o 
   4 -22   1      232.38      267.51    128.95 o 
   5 -22   1      164.72      166.31     68.17 o 
   6 -22   1       30.87       31.19     16.70 o 
  -7 -21   1      366.08      329.23     63.82 o 
  -6 -21   1       74.26       55.33     20.49 o 
  -5 -21   1      650.56      653.59     68.59 o 
  -4 -21   1      384.72      386.84     45.85 o 
  -3 -21   1     1487.75     1489.07     55.38 o 
  -2 -21   1     1692.04     1778.88     60.20 o 
  -1 -21   1      143.29      145.93     28.36 o 
   0 -21   1      198.50      205.13     43.74 o 
   1 -21   1      436.15      448.09     35.89 o 
   2 -21   1      568.44      571.22     25.69 o 
   3 -21   1      740.26      699.74     47.64 o 
   4 -21   1      145.47      157.29     39.32 o 
   5 -21   1     1157.23     1344.13    107.74 o 
   6 -21   1      138.40      156.36     40.43 o 
   7 -21   1       20.73        0.72     30.31 o 
  -7 -20   1      376.56      318.23    102.14 o 
  -6 -20   1       54.13       41.07     18.10 o 
  -5 -20   1      117.64      120.43     25.70 o 
  -4 -20   1      207.33      202.58     38.85 o 
  -3 -20   1      640.02      624.81     33.62 o 
  -2 -20   1      568.74      564.52     57.00 o 
  -1 -20   1      540.44      517.97     34.59 o 
   0 -20   1     1023.90     1047.04     31.58 o 
   1 -20   1      456.82      687.04    104.96 o 
   2 -20   1      795.60      802.98     83.86 o 
   3 -20   1      609.47      639.46     52.23 o 
   4 -20   1      233.74      232.89     43.80 o 
   5 -20   1       27.66       40.41     29.19 o 
   6 -20   1       91.37      133.76     36.34 o 
   7 -20   1      321.47      417.18     90.56 o 
  -8 -19   1      352.20      261.74     63.80 o 
  -7 -19   1      103.10       68.62     16.23 o 
  -6 -19   1      138.85      100.22     33.67 o 
  -5 -19   1       93.48       60.28     25.77 o 
  -4 -19   1       37.68       19.78     11.67 o 
  -3 -19   1      231.88      297.01     35.00 o 
  -2 -19   1     1935.44     2012.38     60.99 o 
  -1 -19   1     1404.58     1361.91     36.24 o 
   0 -19   1      357.85      436.65     59.55 o 
   1 -19   1      272.21      258.01     31.01 o 
   2 -19   1      225.45      219.44     64.62 o 
   3 -19   1     1091.36     1132.57     39.89 o 
   4 -19   1      615.31      623.41     28.95 o 
   5 -19   1      107.27      109.38     60.75 o 
   6 -19   1     1577.63     1592.09    121.70 o 
   7 -19   1      423.73      386.30    100.71 o 
  -8 -18   1      151.76      109.57     45.52 o 
  -7 -18   1      963.01     1032.25     50.77 o 
  -6 -18   1     1016.85     1146.73     49.55 o 
  -5 -18   1     1247.41     1297.27     57.39 o 
  -4 -18   1      673.72      626.00     50.19 o 
  -3 -18   1       75.79       72.02     18.26 o 
  -2 -18   1      990.63     1009.72     45.04 o 
  -1 -18   1      490.61      472.28     32.08 o 
   0 -18   1      606.90      598.50     31.18 o 
   1 -18   1      519.64      519.69     47.01 o 
   2 -18   1       36.97       29.71     13.31 o 
   3 -18   1     1107.95     1150.24     42.59 o 
   4 -18   1     1060.17     1085.68     40.29 o 
   5 -18   1       37.30       37.76     14.02 o 
   6 -18   1      550.05      516.31     62.80 o 
   7 -18   1       41.73       65.86     25.04 o 
   8 -18   1       98.92       66.90     33.03 o 
  -8 -17   1      372.94      476.95     55.60 o 
  -7 -17   1      258.29      226.21     70.20 o 
  -6 -17   1     1095.39     1131.77    101.93 o 
  -5 -17   1      100.67       91.71     18.64 o 
  -4 -17   1      457.67      447.13     44.58 o 
  -3 -17   1      219.60      272.91     47.71 o 
  -2 -17   1      365.49      394.82     41.80 o 
  -1 -17   1      331.18      337.43     28.14 o 
   0 -17   1      954.86     1013.94     50.50 o 
   1 -17   1      123.25      104.21     38.60 o 
   2 -17   1      642.85      603.07     56.17 o 
   3 -17   1      290.87      290.62     32.00 o 
   4 -17   1       77.89       66.51     25.17 o 
   5 -17   1     1675.11     1749.76     81.00 o 
   6 -17   1      156.71      180.12     50.20 o 
   7 -17   1       57.01       24.30     53.09 o 
   8 -17   1      278.71      261.12     89.08 o 
  -9 -16   1        4.96       13.12     14.74 o 
  -8 -16   1      164.49      157.55     70.72 o 
  -7 -16   1      635.75      629.12     37.17 o 
  -6 -16   1      783.23      876.92     51.35 o 
  -5 -16   1      738.76      738.44     42.64 o 
  -4 -16   1      290.87      243.74     31.13 o 
  -3 -16   1      625.22      650.56     23.66 o 
  -2 -16   1     2055.21     2027.03     49.41 o 
  -1 -16   1      184.19      196.08     37.92 o 
   0 -16   1      677.96      669.99     42.41 o 
   1 -16   1      447.20      421.39     39.19 o 
   2 -16   1     4364.56     4423.48     99.07 o 
   3 -16   1     1017.96     1063.16     55.10 o 
   4 -16   1      506.55      490.10     23.91 o 
   5 -16   1      601.46      597.54     33.67 o 
   6 -16   1      123.41      130.48     46.52 o 
   7 -16   1      181.15      190.92     39.50 o 
   8 -16   1       44.88       46.32     28.92 o 
  -9 -15   1      195.91      159.56     29.99 o 
  -8 -15   1      451.84      437.33     67.41 o 
  -7 -15   1      681.82      696.56     64.79 o 
  -6 -15   1      262.56      346.00     52.11 o 
  -5 -15   1      711.93      677.26     28.83 o 
  -4 -15   1      618.74      557.71     16.42 o 
  -3 -15   1      450.39      406.48     20.02 o 
  -2 -15   1     1882.34     1822.18     71.19 o 
  -1 -15   1     1430.63     1412.05     52.93 o 
   0 -15   1     4024.07     4069.24     98.68 o 
   1 -15   1      366.13      393.25     37.58 o 
   2 -15   1      197.20      194.61     30.57 o 
   3 -15   1      396.97      389.36     36.51 o 
   4 -15   1       83.19      100.67     18.89 o 
   5 -15   1      261.55      240.55     41.19 o 
   6 -15   1      488.86      485.59     87.56 o 
   7 -15   1      630.40      719.07     91.16 o 
   8 -15   1      222.80      279.95     36.40 o 
   9 -15   1      474.87      473.34    107.53 o 
  -9 -14   1      260.51      244.61     56.20 o 
  -8 -14   1       85.09      147.64     37.24 o 
  -7 -14   1      695.23      757.89     57.63 o 
  -6 -14   1     1239.75     1315.52     54.94 o 
  -5 -14   1      848.18      759.39     50.33 o 
  -4 -14   1     1748.46     1854.68     57.64 o 
  -3 -14   1      195.00      175.96     27.88 o 
  -2 -14   1     3018.90     3078.51     67.58 o 
  -1 -14   1      327.19      350.97     24.92 o 
   0 -14   1      979.12     1098.49     75.15 o 
   1 -14   1     3509.43     3633.04     81.17 o 
   2 -14   1     1118.01     1060.08     37.41 o 
   3 -14   1      256.36      247.09     46.77 o 
   4 -14   1      620.21      548.48     51.44 o 
   5 -14   1       98.50      112.29     28.05 o 
   6 -14   1      109.75       91.05     15.31 o 
   7 -14   1       59.51       89.65     19.28 o 
   8 -14   1       22.99       24.69     22.89 o 
   9 -14   1      161.10      126.96     42.42 o 
  -9 -13   1      670.01      634.57     82.35 o 
  -8 -13   1      184.81      177.81     40.77 o 
  -7 -13   1     1097.33     1096.28     55.99 o 
  -6 -13   1     1715.81     1864.93     71.42 o 
  -5 -13   1      724.45      635.92     26.99 o 
  -4 -13   1     1529.05     1540.81     64.58 o 
  -3 -13   1      915.05      884.20     37.16 o 
  -2 -13   1      676.52      607.65     18.33 o 
  -1 -13   1     3838.67     3788.28     78.92 o 
   0 -13   1     1258.07     1200.36     69.99 o 
   1 -13   1     1034.35     1104.02     50.23 o 
   2 -13   1     1610.10     1658.99     72.26 o 
   3 -13   1       14.61       17.56      7.38 o 
   4 -13   1      581.44      611.30     31.53 o 
   5 -13   1      499.53      512.54     32.34 o 
   6 -13   1      172.63      184.58     29.07 o 
   7 -13   1      394.70      450.62     69.77 o 
   8 -13   1      162.81      195.59     38.31 o 
   9 -13   1      248.01      176.91     52.13 o 
 -10 -12   1      294.31      265.38     62.03 o 
  -9 -12   1      459.43      473.64     53.43 o 
  -8 -12   1      347.33      411.86     43.79 o 
  -7 -12   1       11.42        3.95     31.03 o 
  -6 -12   1     2216.14     2366.07     84.85 o 
  -5 -12   1     4589.74     4501.63    124.28 o 
  -4 -12   1       12.25       12.52      8.96 o 
  -3 -12   1      362.49      364.01     12.45 o 
  -2 -12   1     3339.47     3354.90     50.74 o 
  -1 -12   1      734.70      728.75     34.95 o 
   0 -12   1      997.82     1190.89    105.65 o 
   1 -12   1     2107.08     2306.40    216.53 o 
   2 -12   1     6370.19     6310.89    118.02 o 
   3 -12   1     2874.94     2957.25     72.87 o 
   4 -12   1     1120.45     1175.84     56.80 o 
   5 -12   1     1051.78      997.40     30.50 o 
   6 -12   1      150.43      182.18     27.94 o 
   7 -12   1      214.47      234.20     47.82 o 
   8 -12   1       76.52       95.18     33.11 o 
   9 -12   1       23.00      -15.13     36.86 o 
 -10 -11   1      102.35       74.61     31.59 o 
  -9 -11   1       30.99       26.02     17.66 o 
  -8 -11   1     3124.29     3393.64    141.58 o 
  -7 -11   1      217.67      178.97     35.34 o 
  -6 -11   1       84.13       74.66     16.69 o 
  -5 -11   1     1493.57     1408.64     47.89 o 
  -4 -11   1      175.24      180.64     20.15 o 
  -3 -11   1     2698.25     2691.52     48.37 o 
  -2 -11   1     4557.26     4463.90     76.17 o 
  -1 -11   1      412.70      379.81     34.41 o 
   0 -11   1     3431.67     3504.26    107.71 o 
   1 -11   1     1627.21     1659.33     40.72 o 
   2 -11   1     3547.37     3698.05     58.88 o 
   3 -11   1      463.28      495.98     32.63 o 
   4 -11   1      364.07      333.06     10.29 o 
   5 -11   1     1689.74     1602.60     29.27 o 
   6 -11   1     1754.18     1767.96     46.10 o 
   7 -11   1      776.30      829.96     85.83 o 
   8 -11   1      123.24      152.34     36.99 o 
   9 -11   1       84.75       93.39     49.48 o 
 -10 -10   1       24.76        8.08     12.57 o 
  -9 -10   1      446.72      402.94     85.20 o 
  -8 -10   1       39.47       20.29     16.33 o 
  -7 -10   1     2058.10     2156.71     73.06 o 
  -6 -10   1      622.07      584.74     31.34 o 
  -5 -10   1      946.74      877.09     20.61 o 
  -4 -10   1     1383.07     1354.42     43.50 o 
  -3 -10   1     1916.47     1942.76     51.04 o 
  -2 -10   1     1154.35     1109.24     53.32 o 
  -1 -10   1      932.72      838.14     32.17 o 
   0 -10   1      800.04      865.71     27.81 o 
   1 -10   1     8484.29     8774.35    117.99 o 
   2 -10   1     2454.35     2666.25     57.83 o 
   3 -10   1      326.73      321.49     11.58 o 
   4 -10   1      846.56      810.65     27.27 o 
   5 -10   1     1578.43     1559.76     47.12 o 
   6 -10   1     3833.45     3862.52     67.18 o 
   7 -10   1     1084.41     1146.34     44.19 o 
   8 -10   1      463.55      440.45     47.45 o 
   9 -10   1     1012.60     1059.24    154.46 o 
  10 -10   1      632.44      648.46     52.02 o 
 -10  -9   1     1058.51     1048.82     95.61 o 
  -9  -9   1      652.31      723.68     68.90 o 
  -8  -9   1       18.09       -3.11     11.43 o 
  -7  -9   1      186.03      152.71     31.74 o 
  -6  -9   1      458.44      431.21     24.75 o 
  -5  -9   1     1289.13     1248.40     29.73 o 
  -4  -9   1       62.83       58.53      7.29 o 
  -3  -9   1     1504.55     1454.04     28.96 o 
  -2  -9   1     4082.92     4027.38     52.05 o 
  -1  -9   1     4082.90     3681.66     46.97 o 
   0  -9   1     1060.13     1067.44     23.61 o 
   1  -9   1      423.54      452.47     17.64 o 
   2  -9   1      104.00       94.86     10.35 o 
   3  -9   1      990.13     1001.78     50.00 o 
   4  -9   1      889.35      862.34     25.72 o 
   5  -9   1     1294.34     1229.46     35.95 o 
   6  -9   1     2006.74     2068.01     43.67 o 
   7  -9   1      152.26      130.71     22.44 o 
   8  -9   1      826.32      880.49     96.31 o 
   9  -9   1      111.49       89.41     30.34 o 
  10  -9   1      239.83      180.29     43.48 o 
 -10  -8   1      192.42      257.77     40.58 o 
  -9  -8   1       88.36      102.09     29.44 o 
  -8  -8   1       86.13       89.93     23.04 o 
  -7  -8   1      415.06      444.86     26.25 o 
  -6  -8   1     2287.76     2299.62     70.03 o 
  -5  -8   1     1970.34     1965.57     45.42 o 
  -4  -8   1      523.00      549.28     19.22 o 
  -3  -8   1      254.33      236.50     11.42 o 
  -2  -8   1      730.68      787.47     20.85 o 
  -1  -8   1     5271.73     5491.11     44.50 o 
   0  -8   1       25.61       29.38      6.33 o 
   1  -8   1     5379.18     5566.73     47.01 o 
   2  -8   1     5851.68     6328.64    106.96 o 
   3  -8   1     6596.34     6916.90    137.96 o 
   4  -8   1       64.55       72.02     10.20 o 
   5  -8   1       22.46       22.66      6.47 o 
   6  -8   1      981.33      989.76     35.47 o 
   7  -8   1       79.65       84.33     14.88 o 
   8  -8   1       34.38       36.37     18.30 o 
   9  -8   1     1175.67     1201.09     89.87 o 
  10  -8   1     1082.47     1131.68     65.19 o 
 -10  -7   1       58.35       31.75     27.07 o 
  -9  -7   1      229.50      212.36     42.43 o 
  -8  -7   1     2260.55     2277.82     73.05 o 
  -7  -7   1        4.88        8.96      3.51 o 
  -6  -7   1      493.50      475.14     25.99 o 
  -5  -7   1     1726.79     1762.98     44.71 o 
  -4  -7   1     2213.06     2194.47     35.70 o 
  -3  -7   1     5249.27     5022.65     62.37 o 
  -2  -7   1     2627.74     2534.31     31.38 o 
  -1  -7   1     2748.59     2602.52     60.25 o 
   0  -7   1      225.52      202.19     10.83 o 
   1  -7   1      503.13      476.21     12.65 o 
   2  -7   1     1534.01     1520.44     32.73 o 
   3  -7   1      233.18      299.00     21.61 o 
   4  -7   1      494.98      493.07      9.49 o 
   5  -7   1     4381.09     4387.85     62.09 o 
   6  -7   1     1096.15     1045.83     34.52 o 
   7  -7   1      176.50      195.39     25.16 o 
   8  -7   1      411.23      426.28     67.26 o 
   9  -7   1      154.47      167.08     45.27 o 
  10  -7   1      808.02      874.10     74.35 o 
 -10  -6   1      137.09      147.89     39.23 o 
  -9  -6   1      592.88      631.33     37.62 o 
  -8  -6   1      151.03      152.05     23.49 o 
  -7  -6   1      664.06      659.39     38.62 o 
  -6  -6   1      713.85      731.34     25.46 o 
  -5  -6   1     3437.34     3453.87     50.92 o 
  -4  -6   1      476.31      458.54     19.07 o 
  -3  -6   1     3038.10     3156.25     34.12 o 
  -2  -6   1      207.03      215.82      9.73 o 
  -1  -6   1    28047.13    28260.18    176.57 o 
   0  -6   1     9706.03    10134.67     75.88 o 
   1  -6   1     3342.50     3196.69     24.40 o 
   2  -6   1    10566.84    10407.26     52.86 o 
   3  -6   1     3105.43     3315.86     42.79 o 
   4  -6   1      888.70      873.60     28.98 o 
   5  -6   1      573.26      541.38     17.98 o 
   6  -6   1      446.53      410.14     13.50 o 
   7  -6   1      993.35     1012.28     26.15 o 
   8  -6   1     1507.58     1505.44     68.25 o 
   9  -6   1      524.58      495.78     38.75 o 
  10  -6   1      222.46      214.44     57.97 o 
 -11  -5   1      128.77       99.97     19.80 o 
 -10  -5   1      867.46      822.81     50.02 o 
  -9  -5   1     3393.04     3623.32     62.43 o 
  -8  -5   1      112.88      114.60     15.23 o 
  -7  -5   1      124.67      125.20     18.90 o 
  -6  -5   1      932.41      890.60     29.78 o 
  -5  -5   1      420.63      405.06      8.21 o 
  -4  -5   1     2008.12     2056.17     32.49 o 
  -3  -5   1      981.01      919.53     17.84 o 
  -2  -5   1     1310.98     1286.35     25.84 o 
  -1  -5   1    42241.27    42111.77    898.19 o 
   0  -5   1    18926.43    19037.71     82.59 o 
   1  -5   1    21181.76    22067.85    133.83 o 
   2  -5   1      497.21      495.59     13.30 o 
   3  -5   1     2669.95     2542.25     30.73 o 
   4  -5   1      184.66      156.77     15.63 o 
   5  -5   1      377.99      365.36     12.64 o 
   6  -5   1      118.96      112.38     13.83 o 
   7  -5   1     1220.76     1220.93     33.88 o 
   8  -5   1       11.50       15.76     11.84 o 
   9  -5   1      713.08      751.14     38.55 o 
  10  -5   1      389.67      337.10     57.82 o 
 -11  -4   1       27.32        9.82     17.40 o 
 -10  -4   1       84.60       73.86     18.01 o 
  -9  -4   1        6.63       25.75     14.73 o 
  -8  -4   1      224.06      204.27     13.54 o 
  -7  -4   1      122.30      153.21     24.15 o 
  -6  -4   1     2903.27     2929.23     67.03 o 
  -5  -4   1     1635.79     1515.73     42.47 o 
  -4  -4   1     1348.70     1371.27     28.86 o 
  -3  -4   1     1972.23     2023.25     36.69 o 
  -2  -4   1     1843.71     1876.61     34.99 o 
  -1  -4   1      361.42      492.72     23.90 o 
   0  -4   1      736.33      692.43     24.76 o 
   1  -4   1      510.41      483.31     19.45 o 
   2  -4   1     3461.85     3438.66     24.52 o 
   3  -4   1      643.81      628.83     14.86 o 
   4  -4   1     2630.30     2452.92     43.17 o 
   5  -4   1      389.37      349.07     11.16 o 
   6  -4   1     1623.64     1612.44     46.36 o 
   7  -4   1       97.30      106.78     15.44 o 
   8  -4   1      833.92      883.45     25.13 o 
   9  -4   1     2278.86     2490.04     82.19 o 
  10  -4   1       38.71       34.00     13.07 o 
 -11  -3   1      178.67      196.31     89.13 o 
 -10  -3   1      113.98      112.98     25.07 o 
  -9  -3   1      151.65      179.39     36.69 o 
  -8  -3   1      605.10      621.14     41.71 o 
  -7  -3   1     1137.53     1120.02     42.70 o 
  -6  -3   1     6222.22     6353.79    115.28 o 
  -5  -3   1     2358.12     2287.46     45.36 o 
  -4  -3   1      271.30      230.53      9.05 o 
  -3  -3   1     9583.88     9444.13     42.33 o 
  -2  -3   1     3049.11     3052.14     23.31 o 
  -1  -3   1     2474.44     2602.68     36.48 o 
   0  -3   1    12293.22    11894.33     65.00 o 
   1  -3   1      424.11      411.88     26.96 o 
   2  -3   1     7786.37     7646.52     35.14 o 
   3  -3   1      240.32      225.82     10.16 o 
   4  -3   1      266.37      263.14     17.72 o 
   5  -3   1      919.26      818.73     26.90 o 
   6  -3   1     3275.06     3271.91     60.77 o 
   7  -3   1      415.74      383.27     22.67 o 
   8  -3   1      397.88      405.37     28.50 o 
   9  -3   1      227.68      238.24     55.94 o 
  10  -3   1      338.24      318.54     60.19 o 
 -11  -2   1       25.10       27.93     11.68 o 
 -10  -2   1      179.28      167.17     33.78 o 
  -9  -2   1      125.65      124.65     30.46 o 
  -8  -2   1      304.90      293.18     30.73 o 
  -7  -2   1      154.85      131.18     20.39 o 
  -6  -2   1     1904.74     1787.76     56.71 o 
  -5  -2   1     3225.96     3356.48    107.76 o 
  -4  -2   1      647.42      719.25     17.44 o 
  -3  -2   1      255.12      263.66      9.31 o 
  -2  -2   1    23274.71    23657.29    180.94 o 
  -1  -2   1     3973.27     4094.33     38.02 o 
   1  -2   1     4029.16     4017.10     43.80 o 
   2  -2   1    28850.30    29887.52    257.84 o 
   3  -2   1    17433.03    17032.36    256.37 o 
   4  -2   1     4860.56     4873.23     51.00 o 
   5  -2   1      399.99      418.99     18.08 o 
   6  -2   1     1604.80     1583.92     55.92 o 
   7  -2   1      553.97      540.59     24.09 o 
   8  -2   1      539.55      588.95     31.82 o 
   9  -2   1       96.34       89.71     20.24 o 
  10  -2   1      763.08      739.68     55.84 o 
 -11  -1   1      263.06      258.40     51.00 o 
 -10  -1   1      241.33      238.59     49.16 o 
  -9  -1   1      342.19      341.56     33.53 o 
  -8  -1   1      469.98      475.65     20.11 o 
  -7  -1   1      848.20      804.10     31.71 o 
  -6  -1   1     1937.19     1856.08     43.82 o 
  -5  -1   1      340.14      296.25     14.63 o 
  -4  -1   1     3617.42     3847.42     48.43 o 
  -3  -1   1     2175.77     2403.06     46.27 o 
  -2  -1   1     2357.30     2430.83     49.91 o 
   1  -1   1     3048.05     3465.47     21.01 o 
   2  -1   1     6175.04     6326.44     46.18 o 
   3  -1   1     2481.78     2489.62     25.08 o 
   4  -1   1     4908.43     5099.98     51.75 o 
   5  -1   1     1872.72     1858.82     42.64 o 
   6  -1   1     1145.84     1098.42     37.05 o 
   7  -1   1      476.31      471.01     21.27 o 
   8  -1   1      122.86      123.93     21.36 o 
   9  -1   1       78.25       81.12     17.68 o 
  10  -1   1      100.43       77.39     24.07 o 
 -11   0   1       64.97       39.96     20.76 o 
 -10   0   1      162.02      178.48     39.86 o 
  -9   0   1        2.88        9.89      8.98 o 
  -8   0   1      227.44      216.09     20.21 o 
  -7   0   1      480.44      446.90     34.83 o 
  -6   0   1       49.14       43.64      6.48 o 
  -5   0   1    11435.70    12064.54    183.46 o 
  -4   0   1    12202.51    12830.05    103.97 o 
  -3   0   1     1407.39     1292.38     26.09 o 
  -2   0   1     1516.87     1419.03     30.07 o 
   1   0   1    32189.26    32130.41    424.17 o 
   2   0   1    17384.39    18801.79    110.42 o 
   3   0   1     1307.47     1398.71     27.80 o 
   4   0   1    13093.57    13051.83     54.85 o 
   5   0   1       27.39       27.04      5.86 o 
   6   0   1     2183.52     2256.85     45.91 o 
   7   0   1      500.49      495.92     26.32 o 
   8   0   1     2214.55     2245.92     74.73 o 
   9   0   1     1528.09     1664.02     65.45 o 
  10   0   1      180.06      127.80     35.43 o 
 -11   1   1      229.43      181.71     43.15 o 
 -10   1   1      252.44      266.73     56.52 o 
  -9   1   1      340.34      337.98     38.68 o 
  -8   1   1      419.32      444.08     26.78 o 
  -7   1   1      934.05      910.88     29.53 o 
  -6   1   1     2012.69     1915.26     45.60 o 
  -5   1   1      280.64      230.57     14.33 o 
  -4   1   1     3689.63     3967.58     47.21 o 
  -3   1   1     1864.87     2080.33     39.94 o 
  -2   1   1     2038.10     2152.43     42.08 o 
   1   1   1     3055.10     3518.02     32.78 o 
   2   1   1     6305.25     6384.87     44.13 o 
   3   1   1     2320.09     2399.64     32.35 o 
   4   1   1     4972.64     5001.28    136.71 o 
   5   1   1     1853.37     1767.53     47.51 o 
   6   1   1     1238.81     1201.10     41.19 o 
   7   1   1      522.08      489.90     29.56 o 
   8   1   1      155.94      140.38     29.29 o 
   9   1   1       68.48       69.37     19.32 o 
  10   1   1      124.91       84.23     71.08 o 
 -11   2   1       26.56       19.80     21.96 o 
 -10   2   1      217.82      229.75     66.05 o 
  -9   2   1      102.76       96.77     18.96 o 
  -8   2   1      272.29      293.08     30.23 o 
  -7   2   1      139.23      121.73     17.19 o 
  -6   2   1     1937.09     1867.81     44.49 o 
  -5   2   1     3201.49     3092.24     65.23 o 
  -4   2   1      587.97      664.88     17.96 o 
  -3   2   1      196.68      217.76      9.19 o 
  -2   2   1    22369.61    23422.52    123.53 o 
  -1   2   1     3662.36     3981.04     21.56 o 
   1   2   1     3855.47     3851.55     29.95 o 
   2   2   1    28977.88    29996.21    303.68 o 
   3   2   1    17591.17    17158.22    291.06 o 
   4   2   1     5078.74     5063.75    167.80 o 
   5   2   1      392.98      394.47     19.11 o 
   6   2   1     1626.00     1632.61     55.92 o 
   7   2   1      571.85      542.34     22.68 o 
   8   2   1      497.69      488.49     27.23 o 
   9   2   1       92.45       96.35     27.12 o 
  10   2   1      770.92      738.88    134.30 o 
 -11   3   1      188.66      162.90     76.82 o 
 -10   3   1       80.94       61.26     20.59 o 
  -9   3   1      149.18      138.38     48.04 o 
  -8   3   1      756.87      787.69     26.32 o 
  -7   3   1     1040.62     1031.88     39.19 o 
  -6   3   1     6309.73     6550.70    128.31 o 
  -5   3   1     2343.93     2235.81     38.84 o 
  -4   3   1      222.23      185.10     17.81 o 
  -3   3   1     9197.47     9292.82     78.56 o 
  -2   3   1     3323.84     3250.92     23.31 o 
  -1   3   1     2487.86     2554.77     21.77 o 
   0   3   1    12669.90    12076.51     61.39 o 
   1   3   1      467.96      398.82     33.56 o 
   2   3   1     8084.60     7878.30     37.41 o 
   3   3   1      266.03      248.11     14.22 o 
   4   3   1      215.66      222.31     13.88 o 
   5   3   1     1153.74     1033.19     36.81 o 
   6   3   1     3193.43     3052.76     82.93 o 
   7   3   1      410.79      385.59     32.98 o 
   8   3   1      312.24      352.02     74.66 o 
   9   3   1      233.73      233.81     45.18 o 
  10   3   1      320.54      282.89     80.97 o 
 -11   4   1       25.83       21.15     20.52 o 
 -10   4   1       93.90       84.67     23.37 o 
  -9   4   1       18.39        9.69     23.42 o 
  -8   4   1      236.58      250.50     39.39 o 
  -7   4   1      180.98      177.21     29.28 o 
  -6   4   1     2892.52     2878.99     83.22 o 
  -5   4   1     1784.36     1711.72     55.34 o 
  -4   4   1     1076.34     1121.42     30.53 o 
  -3   4   1     1885.55     1972.93     40.55 o 
  -2   4   1     2094.41     2073.37     44.57 o 
  -1   4   1      267.15      347.80     22.34 o 
   0   4   1      776.82      698.83     39.91 o 
   1   4   1      762.85      722.14     21.60 o 
   2   4   1     3414.45     3375.29     26.34 o 
   3   4   1      555.85      548.18     17.58 o 
   4   4   1     2700.65     2502.27     54.25 o 
   5   4   1      405.82      381.86     16.79 o 
   6   4   1     1659.43     1605.45     56.66 o 
   7   4   1      123.72      152.84     29.51 o 
   8   4   1      903.32      935.82     35.63 o 
   9   4   1     2315.57     2261.21    108.84 o 
  10   4   1       23.45        6.37     16.07 o 
 -11   5   1      114.22      151.22     64.75 o 
 -10   5   1      861.82      856.47     69.51 o 
  -9   5   1     3365.83     3713.45    252.59 o 
  -8   5   1      132.59      121.44     22.85 o 
  -7   5   1      108.64       94.04     26.83 o 
  -6   5   1      871.39      844.97     29.01 o 
  -5   5   1      438.23      409.97     15.13 o 
  -4   5   1     2223.79     2352.97     47.65 o 
  -3   5   1      854.58      772.91     29.14 o 
  -2   5   1     1078.57     1026.10     24.18 o 
  -1   5   1    42516.60    41768.58    598.42 o 
   0   5   1    18866.99    19064.37    128.44 o 
   1   5   1    20940.72    21854.58    174.50 o 
   2   5   1      508.61      507.97     16.70 o 
   3   5   1     2357.85     2305.38     45.84 o 
   4   5   1      186.10      157.87     16.42 o 
   5   5   1      426.56      431.04     23.31 o 
   6   5   1      183.80      173.88     30.35 o 
   7   5   1     1204.19     1217.93     50.49 o 
   8   5   1       12.38       -3.30     21.02 o 
   9   5   1      729.40      788.59     97.69 o 
  10   5   1      361.72      305.70     64.57 o 
 -10   6   1      115.95      102.31     34.33 o 
  -9   6   1      536.52      452.63     69.29 o 
  -8   6   1      175.99      179.27     24.46 o 
  -7   6   1      636.17      658.49     21.55 o 
  -6   6   1      759.45      794.83     36.54 o 
  -5   6   1     3391.03     3472.36     59.28 o 
  -4   6   1      461.20      440.39     21.99 o 
  -3   6   1     2859.31     2890.81     47.19 o 
  -2   6   1      305.32      298.51     12.32 o 
  -1   6   1    27807.72    28248.06    167.20 o 
   0   6   1     9919.18    10282.79     78.31 o 
   1   6   1     3520.02     3325.10     57.05 o 
   2   6   1    10717.79    10594.72    154.92 o 
   3   6   1     3443.18     3602.55     53.70 o 
   4   6   1      927.39      897.43     39.67 o 
   5   6   1      572.69      555.65     21.76 o 
   6   6   1      507.80      516.42     30.38 o 
   7   6   1      920.23      968.75     52.15 o 
   8   6   1     1415.25     1421.36     94.55 o 
   9   6   1      500.64      525.20     74.71 o 
  10   6   1      255.18      218.89    104.44 o 
 -10   7   1       45.59       50.49     39.24 o 
  -9   7   1      237.66      237.78     55.15 o 
  -8   7   1     2166.50     2123.05     78.74 o 
  -7   7   1        0.53        6.13     11.06 o 
  -6   7   1      539.75      535.84     23.29 o 
  -5   7   1     1656.55     1739.20     59.99 o 
  -4   7   1     2203.22     2242.18     51.01 o 
  -3   7   1     5833.55     5514.10     98.95 o 
  -2   7   1     2647.15     2508.76     36.19 o 
  -1   7   1     2712.91     2583.28     45.79 o 
   0   7   1      412.19      379.83     14.21 o 
   1   7   1      525.61      502.59     15.31 o 
   2   7   1     1370.06     1319.05     30.97 o 
   3   7   1      242.69      296.58     19.91 o 
   4   7   1      465.62      467.04     14.63 o 
   5   7   1     4284.40     4438.35    100.09 o 
   6   7   1     1182.07     1177.69     44.21 o 
   7   7   1      181.57      208.06     34.52 o 
   8   7   1      527.20      480.25     85.24 o 
   9   7   1      155.12      142.33     36.05 o 
  10   7   1      773.90      810.66     79.49 o 
 -10   8   1      197.23      221.29     53.19 o 
  -9   8   1       64.60       43.46     14.45 o 
  -8   8   1      101.74       86.73     25.47 o 
  -7   8   1      348.73      370.69     25.58 o 
  -6   8   1     2305.26     2364.87     54.40 o 
  -5   8   1     2005.88     2001.18     75.21 o 
  -4   8   1      617.80      638.81     31.79 o 
  -3   8   1      225.93      229.62     29.59 o 
  -2   8   1      778.20      817.80     22.79 o 
  -1   8   1     5630.94     5564.22     37.61 o 
   0   8   1       17.69       26.85      6.77 o 
   1   8   1     5659.24     5857.95     81.23 o 
   2   8   1     5705.55     6135.54     88.48 o 
   3   8   1     6427.13     6788.67     83.92 o 
   4   8   1      123.37      142.98     25.61 o 
   5   8   1       21.29       21.20      7.56 o 
   6   8   1     1042.83     1050.51     36.28 o 
   7   8   1       61.18       66.02     12.70 o 
   8   8   1       70.80       95.55     39.42 o 
   9   8   1     1267.80     1250.11     98.65 o 
  10   8   1     1116.19     1067.74     45.54 o 
 -10   9   1     1019.85     1165.49    144.80 o 
  -9   9   1      639.24      764.65     50.92 o 
  -8   9   1       27.08       28.98     10.25 o 
  -7   9   1      147.72      128.95     24.82 o 
  -6   9   1      476.69      490.03     24.63 o 
  -5   9   1     1318.74     1331.81     52.76 o 
  -4   9   1       93.30      105.47     19.18 o 
  -3   9   1     1572.32     1516.41     41.71 o 
  -2   9   1     4048.98     4058.43    109.42 o 
  -1   9   1     4080.35     3797.51     70.00 o 
   0   9   1     1012.62     1023.60     26.33 o 
   1   9   1      411.83      448.14     21.76 o 
   2   9   1       90.32       65.82     12.09 o 
   3   9   1      974.05      906.31     44.14 o 
   4   9   1      823.06      801.33     31.91 o 
   5   9   1     1217.76     1164.66     39.47 o 
   6   9   1     1928.82     1988.08     48.25 o 
   7   9   1      258.90      241.79     25.57 o 
   8   9   1      781.95      780.43     43.08 o 
   9   9   1      107.11       86.90     37.07 o 
  10   9   1      229.59      176.66     46.00 o 
 -10  10   1       26.45       23.84     25.93 o 
  -9  10   1      469.12      453.27     65.99 o 
  -8  10   1       36.75       21.69      8.58 o 
  -7  10   1     2138.61     2211.43     57.08 o 
  -6  10   1      584.58      573.72     30.18 o 
  -5  10   1     1010.25      957.56     41.75 o 
  -4  10   1     1243.37     1193.99     45.89 o 
  -3  10   1     1780.53     1775.94     61.69 o 
  -2  10   1      997.50      941.53     37.65 o 
  -1  10   1      948.47      872.05     26.12 o 
   0  10   1      891.70      930.34     34.96 o 
   1  10   1     8498.42     8923.95    106.20 o 
   2  10   1     2582.93     2680.36     52.63 o 
   3  10   1      292.74      280.29     17.09 o 
   4  10   1      815.84      743.61     31.18 o 
   5  10   1     1543.12     1557.31     51.29 o 
   6  10   1     4009.28     3927.38    156.20 o 
   7  10   1     1018.94     1040.65     22.13 o 
   8  10   1      401.47      382.52     89.16 o 
   9  10   1     1026.51      994.00    121.59 o 
  10  10   1      682.20      527.55     85.84 o 
 -10  11   1       77.41       24.15     23.24 o 
  -9  11   1       13.80       13.03     24.86 o 
  -8  11   1     3162.87     3341.89     98.84 o 
  -7  11   1      190.65      145.68     28.19 o 
  -6  11   1       95.47       80.60     16.01 o 
  -5  11   1     1587.74     1619.13     60.02 o 
  -4  11   1      174.00      191.35     32.19 o 
  -3  11   1     2928.35     2978.61     75.32 o 
  -2  11   1     4549.40     4663.80     62.93 o 
  -1  11   1      458.01      445.38     24.80 o 
   0  11   1     3497.72     3632.04     44.69 o 
   1  11   1     1553.74     1581.96     41.72 o 
   2  11   1     3450.55     3445.08     85.41 o 
   3  11   1      468.36      458.00     17.46 o 
   4  11   1      411.90      355.88     43.26 o 
   5  11   1     1597.91     1568.23     28.39 o 
   6  11   1     1700.23     1697.25     50.72 o 
   7  11   1      729.83      710.81     25.62 o 
   8  11   1       75.29       65.74     21.28 o 
   9  11   1       75.12       76.13     24.38 o 
 -10  12   1      350.14      381.97     76.33 o 
  -9  12   1      404.76      302.45     61.26 o 
  -8  12   1      305.06      253.09     38.88 o 
  -7  12   1       19.52       22.23      9.13 o 
  -6  12   1     2401.10     2453.75     76.70 o 
  -5  12   1     4566.28     4660.23     92.19 o 
  -4  12   1       19.32       19.09     12.91 o 
  -3  12   1      408.90      437.07     34.29 o 
  -2  12   1     3053.73     3096.11     70.52 o 
  -1  12   1      864.10      844.94     34.77 o 
   0  12   1      864.98      822.42     26.45 o 
   1  12   1     2247.86     2247.08     47.28 o 
   2  12   1     6332.67     6240.00    112.31 o 
   3  12   1     2853.53     2850.75     78.75 o 
   4  12   1     1119.70     1101.75     43.71 o 
   5  12   1     1042.69      979.44     38.85 o 
   6  12   1      127.46      133.66     33.47 o 
   7  12   1      294.68      298.83     27.82 o 
   8  12   1       66.57       34.07     19.82 o 
   9  12   1       35.68       38.57     25.31 o 
  -9  13   1      747.40      713.73    148.33 o 
  -8  13   1      218.66      227.06     34.15 o 
  -7  13   1     1037.97     1000.22     38.72 o 
  -6  13   1     1669.59     1756.44     54.85 o 
  -5  13   1      780.84      806.67     37.26 o 
  -4  13   1     1401.07     1444.99     68.63 o 
  -3  13   1      768.26      833.76     43.66 o 
  -2  13   1      692.85      614.92     28.17 o 
  -1  13   1     3813.76     3699.96     63.98 o 
   0  13   1     1357.04     1309.06     32.76 o 
   1  13   1     1013.66     1063.45     38.33 o 
   2  13   1     1571.22     1610.84     59.31 o 
   3  13   1       17.36       28.40      8.43 o 
   4  13   1      506.89      452.05     21.25 o 
   5  13   1      658.57      683.59     27.51 o 
   6  13   1      118.19      142.44     24.47 o 
   7  13   1      305.35      320.64     32.82 o 
   8  13   1      143.39      145.01     36.61 o 
   9  13   1      240.40      186.90     52.48 o 
  -9  14   1      228.93      201.97     54.62 o 
  -8  14   1       84.50       77.62     18.51 o 
  -7  14   1      760.39      727.03     30.64 o 
  -6  14   1     1293.87     1367.61     44.85 o 
  -5  14   1      863.73      845.75     53.16 o 
  -4  14   1     1649.50     1751.79     53.29 o 
  -3  14   1      157.87      170.31     43.62 o 
  -2  14   1     2932.95     2900.49     72.12 o 
  -1  14   1      307.11      276.97     29.62 o 
   0  14   1     1020.25     1069.32     28.39 o 
   1  14   1     3420.48     3476.24     59.81 o 
   2  14   1     1161.85     1117.90     51.04 o 
   3  14   1      280.77      289.83     47.17 o 
   4  14   1      735.76      761.45     42.03 o 
   5  14   1       99.43       99.41     18.78 o 
   6  14   1      106.99      106.85     19.49 o 
   7  14   1       49.98       51.53     13.19 o 
   8  14   1       12.58       54.05     24.24 o 
   9  14   1      160.01      162.57     51.94 o 
  -9  15   1      158.35       95.55     59.40 o 
  -8  15   1      465.75      465.86     37.24 o 
  -7  15   1      650.53      601.04     33.27 o 
  -6  15   1      260.20      287.73     38.03 o 
  -5  15   1      763.63      758.98     33.51 o 
  -4  15   1      722.18      768.14     47.52 o 
  -3  15   1      424.67      442.26     55.99 o 
  -2  15   1     1891.82     1763.08     55.54 o 
  -1  15   1     1596.29     1524.63     52.74 o 
   0  15   1     3731.85     3743.05     53.76 o 
   1  15   1      333.53      319.71     16.88 o 
   2  15   1      174.38      139.24     31.97 o 
   3  15   1      311.32      300.86     41.11 o 
   4  15   1       47.09       44.09     14.19 o 
   5  15   1      175.38      146.52     24.94 o 
   6  15   1      526.72      473.36     28.88 o 
   7  15   1      594.05      593.04     45.00 o 
   8  15   1      184.57      111.38     40.58 o 
   9  15   1      489.06      478.85     93.02 o 
  -9  16   1       10.12       36.55     46.61 o 
  -8  16   1      187.20      161.68     32.52 o 
  -7  16   1      590.89      523.97     57.01 o 
  -6  16   1      847.56      890.21     41.63 o 
  -5  16   1      700.69      704.38     32.10 o 
  -4  16   1      327.71      337.54     62.09 o 
  -3  16   1      551.15      568.54     42.05 o 
  -2  16   1     1972.00     1897.77     30.20 o 
  -1  16   1      199.48      186.25     23.39 o 
   0  16   1      528.42      444.63     27.91 o 
   1  16   1      421.99      397.06     23.47 o 
   2  16   1     4472.62     4575.91    126.43 o 
   3  16   1     1048.99     1102.35     42.42 o 
   4  16   1      551.22      528.05     34.58 o 
   5  16   1      618.03      615.09     33.48 o 
   6  16   1      153.71      138.88     25.86 o 
   7  16   1      179.48      179.81     40.06 o 
   8  16   1       36.96       65.33     26.96 o 
  -8  17   1      383.47      312.14     61.21 o 
  -7  17   1      271.84      261.61     73.09 o 
  -6  17   1     1140.10     1213.74     65.45 o 
  -5  17   1       88.85       45.00     14.06 o 
  -4  17   1      472.33      463.24     65.40 o 
  -3  17   1      259.82      269.51     63.39 o 
  -2  17   1      406.78      383.26     36.06 o 
  -1  17   1      351.90      330.12     33.60 o 
   0  17   1      973.25      996.71     32.44 o 
   1  17   1      105.47       73.21     12.01 o 
   2  17   1      630.00      687.73     63.47 o 
   3  17   1      261.61      303.96     39.76 o 
   4  17   1       78.92       86.05     19.95 o 
   5  17   1     1652.93     1724.12     54.54 o 
   6  17   1      172.81      147.17     27.31 o 
   7  17   1       43.64       28.12     23.00 o 
   8  17   1      239.32      166.89     49.39 o 
  -8  18   1      154.85      141.11     26.91 o 
  -7  18   1      818.35      853.13     56.58 o 
  -6  18   1     1030.98     1068.03     48.59 o 
  -5  18   1     1203.36     1231.24     50.63 o 
  -4  18   1      599.95      652.98     34.12 o 
  -3  18   1       54.15       31.90     18.24 o 
  -2  18   1      994.29     1057.54     46.50 o 
  -1  18   1      502.35      497.96     27.71 o 
   0  18   1      590.92      514.13     20.82 o 
   1  18   1      421.50      318.81     40.12 o 
   2  18   1       35.68       10.21     14.52 o 
   3  18   1     1151.31     1190.99     36.54 o 
   4  18   1     1105.18     1089.99     42.35 o 
   5  18   1       42.63       45.35     16.66 o 
   6  18   1      555.99      540.97     43.55 o 
   7  18   1       48.07       42.73     13.87 o 
   8  18   1       96.10       61.05     28.22 o 
  -8  19   1      383.76      247.73     66.54 o 
  -7  19   1      140.18      117.83     32.77 o 
  -6  19   1       86.68       82.35     21.24 o 
  -5  19   1      109.91      125.55     28.73 o 
  -4  19   1       27.59       11.45     12.97 o 
  -3  19   1      202.31      173.40     37.85 o 
  -2  19   1     1918.42     2006.13     86.74 o 
  -1  19   1     1634.00     1559.13     42.63 o 
   0  19   1      359.06      422.19     27.33 o 
   1  19   1      269.30      215.99     35.10 o 
   2  19   1      254.63      240.74     44.01 o 
   3  19   1      967.14      962.32     47.90 o 
   4  19   1      535.66      566.45     57.68 o 
   5  19   1      119.30       97.05     19.72 o 
   6  19   1     1626.03     1683.14     57.17 o 
   7  19   1      408.90      405.57     46.19 o 
  -7  20   1      391.31      326.52     80.56 o 
  -6  20   1       36.91       40.01     14.31 o 
  -5  20   1       76.24       72.11     20.04 o 
  -4  20   1      285.34      303.41     38.05 o 
  -3  20   1      705.07      668.72     45.52 o 
  -2  20   1      572.60      536.43     34.06 o 
  -1  20   1      497.61      430.71     40.40 o 
   0  20   1      886.90      901.19     33.72 o 
   1  20   1      444.65      417.65     39.63 o 
   2  20   1      880.20      896.81     40.29 o 
   3  20   1      545.52      570.64     49.18 o 
   4  20   1      293.61      281.15     47.59 o 
   5  20   1       27.99       23.02     14.30 o 
   6  20   1      101.26       96.16     22.35 o 
   7  20   1      293.88      219.60     61.44 o 
  -7  21   1      329.78      273.63     74.44 o 
  -6  21   1       76.01       73.53     25.13 o 
  -5  21   1      710.00      770.27     41.98 o 
  -4  21   1      368.04      349.24     78.12 o 
  -3  21   1     1363.36     1439.45     87.57 o 
  -2  21   1     1732.89     1854.82     77.67 o 
  -1  21   1      121.67      107.97     21.61 o 
   0  21   1      328.12      300.85     38.50 o 
   1  21   1      474.14      515.56     50.70 o 
   2  21   1      667.99      750.11     81.47 o 
   3  21   1      727.38      723.47     32.98 o 
   4  21   1      132.04      105.20     57.79 o 
   5  21   1     1116.98     1180.74     47.31 o 
   6  21   1      143.71      132.16     30.05 o 
   7  21   1       23.66       35.56     17.44 o 
  -7  22   1       97.42       91.44     24.05 o 
  -6  22   1      579.85      600.64     79.29 o 
  -5  22   1     1574.15     1798.94     90.83 o 
  -4  22   1      208.42      221.13     55.84 o 
  -3  22   1       85.92       83.25     37.66 o 
  -2  22   1      128.00      128.30     31.22 o 
  -1  22   1      522.76      476.97     25.38 o 
   0  22   1       16.52        8.10      6.54 o 
   1  22   1      912.14      954.75     47.06 o 
   2  22   1      170.40      169.10     59.88 o 
   3  22   1      380.85      340.21     70.74 o 
   4  22   1      243.23      251.01     33.16 o 
   5  22   1      158.35      132.17     26.05 o 
   6  22   1       35.38       50.08     17.05 o 
  -6  23   1      267.16      220.00     41.97 o 
  -5  23   1      235.20      193.94     40.96 o 
  -4  23   1       77.76       53.72     17.47 o 
  -3  23   1      148.62      175.29     44.86 o 
  -2  23   1      350.79      310.60     52.72 o 
  -1  23   1     2231.81     2264.87     82.09 o 
   0  23   1      231.92      217.86     54.65 o 
   1  23   1      178.89      125.72     63.49 o 
   2  23   1      160.27      102.10     29.84 o 
   3  23   1     1084.40     1110.76     41.68 o 
   4  23   1      585.90      582.06     46.73 o 
   5  23   1       17.68       11.72     16.15 o 
   6  23   1        9.46        5.50      6.38 o 
  -5  24   1      201.23      126.96     43.62 o 
  -4  24   1      734.85      774.69     52.71 o 
  -3  24   1      156.85      127.95     32.60 o 
  -2  24   1      223.28      229.81     54.41 o 
  -1  24   1      227.92      261.62     65.44 o 
   0  24   1      191.23      214.67     38.89 o 
   1  24   1      719.69      631.85     38.25 o 
   2  24   1      297.83      230.37     74.59 o 
   3  24   1      226.08      154.28     41.40 o 
   4  24   1       47.61       29.02     11.87 o 
   5  24   1       49.80       44.29     17.20 o 
  -5  25   1      129.37      100.11     60.41 o 
  -4  25   1       71.76       48.78     18.14 o 
  -3  25   1      822.44      872.54     53.91 o 
  -2  25   1      265.94      167.95     79.22 o 
  -1  25   1      191.63      131.49     43.01 o 
   0  25   1      716.93      645.98    112.51 o 
   1  25   1      123.01      152.17     55.36 o 
   2  25   1       89.02       35.63     32.10 o 
   3  25   1       27.19       41.48     19.97 o 
   4  25   1        4.25       21.92     16.28 o 
  -4  26   1       34.16       24.29     14.80 o 
  -3  26   1      113.15       58.12     31.86 o 
  -2  26   1      355.65      331.90    116.87 o 
  -1  26   1      280.42      211.97     75.81 o 
   0  26   1      890.74      733.12     99.81 o 
   1  26   1       71.53       57.61     29.45 o 
   2  26   1      409.55      453.09    104.30 o 
   3  26   1      417.11      282.09     69.02 o 
  -3  27   1       20.21       47.10     41.31 o 
  -2  27   1        7.92      -31.25     38.70 o 
  -1  27   1      293.44      274.33     89.22 o 
   0  27   1      486.18      435.24     98.03 o 
   1  27   1      107.43      158.59     45.30 o 
   2  27   1       63.11       63.12     28.40 o 
  -1  28   1      119.49      128.98     32.25 o 
   0  28   1       85.83       87.97     26.73 o 
  -3 -27   2       12.09       -8.04     19.66 o 
  -2 -27   2       20.21        8.22      9.58 o 
  -1 -27   2      260.09      191.43     51.72 o 
   0 -27   2      759.93      846.05     27.78 o 
   1 -27   2       32.51       38.49     23.05 o 
   2 -27   2       13.88       12.90     10.83 o 
  -4 -26   2      408.29      423.16     49.83 o 
  -3 -26   2       68.52       98.22     29.42 o 
  -2 -26   2      257.23      239.01     39.93 o 
  -1 -26   2      128.01      108.90     29.78 o 
   0 -26   2      176.50      169.18     28.16 o 
   1 -26   2      133.80      146.40     34.83 o 
   2 -26   2      274.20      257.23     37.31 o 
   3 -26   2      178.02      172.52     38.00 o 
  -5 -25   2       79.99       65.60     24.07 o 
  -4 -25   2      121.86       93.25     32.88 o 
  -3 -25   2       74.05       49.30     26.16 o 
  -2 -25   2      217.54      222.21     38.21 o 
  -1 -25   2      100.24      102.57     26.90 o 
   0 -25   2      433.68      417.11     54.85 o 
   1 -25   2      286.43      277.48     42.60 o 
   2 -25   2       53.15       53.78     18.37 o 
   3 -25   2      156.84      129.06     23.12 o 
   4 -25   2        6.36      -33.27     38.52 o 
  -6 -24   2       49.48       31.51     21.49 o 
  -5 -24   2      113.91      116.72     39.87 o 
  -4 -24   2      767.78      706.13     50.08 o 
  -3 -24   2     1919.77     2031.30     56.10 o 
  -2 -24   2      253.20      219.43     54.02 o 
  -1 -24   2     1935.66     2046.02     36.02 o 
   0 -24   2      195.87      131.75     45.70 o 
   1 -24   2       39.75       38.11     15.25 o 
   2 -24   2      249.80      295.30     39.85 o 
   3 -24   2      296.04      245.14     79.47 o 
   4 -24   2       90.10       71.01     35.47 o 
   5 -24   2      272.61      249.24    144.85 o 
  -6 -23   2      578.48      534.55     63.24 o 
  -5 -23   2      960.74     1112.41     69.20 o 
  -4 -23   2       88.13       78.40     34.05 o 
  -3 -23   2      702.67      672.63     47.38 o 
  -2 -23   2      312.16      308.01     46.02 o 
  -1 -23   2      693.20      690.78     42.36 o 
   0 -23   2      874.14      904.16     33.48 o 
   1 -23   2       91.59       63.59     21.68 o 
   2 -23   2       25.04       48.10     24.64 o 
   3 -23   2      143.92      135.53     37.33 o 
   4 -23   2       27.10       47.56     30.49 o 
  -7 -22   2       24.28       13.16     15.92 o 
  -6 -22   2      227.38      253.63     61.04 o 
  -5 -22   2      328.48      320.28     83.95 o 
  -4 -22   2      505.21      480.72     48.15 o 
  -3 -22   2      454.82      447.31     24.07 o 
  -2 -22   2      300.72      300.45     57.87 o 
  -1 -22   2      520.98      490.94     35.88 o 
   0 -22   2      133.09      131.04     23.96 o 
   1 -22   2      216.51      213.26     28.92 o 
   2 -22   2      569.80      540.28     35.83 o 
   3 -22   2      571.36      563.76     52.65 o 
   4 -22   2     1037.89     1197.49     83.02 o 
   5 -22   2       41.72       14.14     25.19 o 
   6 -22   2        0.50        8.04     21.06 o 
  -7 -21   2     2356.69     2511.48     71.67 o 
  -6 -21   2     1308.15     1371.51     60.64 o 
  -5 -21   2      402.83      407.15     57.03 o 
  -4 -21   2      133.96      143.83     41.91 o 
  -3 -21   2      574.45      515.64     28.01 o 
  -2 -21   2     1350.25     1343.78     72.09 o 
  -1 -21   2      157.85      158.72     34.52 o 
   0 -21   2      226.95      229.76     43.86 o 
   1 -21   2     1917.88     2014.58     85.14 o 
   2 -21   2      496.18      481.08     69.09 o 
   3 -21   2      398.37      368.41     44.24 o 
   4 -21   2      185.10      153.11     54.50 o 
   5 -21   2      903.32      947.04     66.76 o 
   6 -21   2      844.71      970.32     62.48 o 
  -8 -20   2      318.36      166.00     38.63 o 
  -7 -20   2      544.97      588.70     64.51 o 
  -6 -20   2       66.74       36.49     17.75 o 
  -5 -20   2      251.76      241.98     55.59 o 
  -4 -20   2      309.05      328.67     24.94 o 
  -3 -20   2     1705.06     1848.57     75.90 o 
  -2 -20   2      334.30      314.06     77.06 o 
  -1 -20   2      223.50      250.92     37.97 o 
   0 -20   2     1011.98      941.03     32.88 o 
   1 -20   2      930.99      839.56     38.58 o 
   2 -20   2      479.93      479.56     65.82 o 
   3 -20   2      229.58      238.00     48.58 o 
   4 -20   2      732.81      769.08     31.42 o 
   5 -20   2     1495.93     1615.00     73.59 o 
   6 -20   2      487.73      506.32     46.41 o 
   7 -20   2      161.06      159.54     36.08 o 
  -8 -19   2     1082.93     1079.55     40.74 o 
  -7 -19   2      674.92      520.80    116.75 o 
  -6 -19   2      176.97      184.35     42.88 o 
  -5 -19   2      883.14      874.56     48.62 o 
  -4 -19   2       28.76       23.72     10.03 o 
  -3 -19   2      734.02      733.59     32.71 o 
  -2 -19   2      459.74      476.64     53.57 o 
  -1 -19   2      409.38      449.13     35.34 o 
   0 -19   2      626.91      638.50     32.39 o 
   1 -19   2      543.07      519.05     45.10 o 
   2 -19   2      156.82      195.17     49.64 o 
   3 -19   2      628.98      633.87     42.16 o 
   4 -19   2       76.70       75.41     18.03 o 
   5 -19   2       76.93       75.18     30.71 o 
   6 -19   2      155.25      137.53     38.84 o 
   7 -19   2      415.48      437.71     77.83 o 
  -8 -18   2      334.09      282.01     51.69 o 
  -7 -18   2       19.19       13.89     21.12 o 
  -6 -18   2     1756.89     1823.65     69.08 o 
  -5 -18   2      471.86      542.18     55.80 o 
  -4 -18   2      143.62      178.80     25.76 o 
  -3 -18   2      641.60      599.87     32.11 o 
  -2 -18   2      432.90      459.94     53.28 o 
  -1 -18   2      512.74      551.51     31.21 o 
   0 -18   2       48.16       43.79     15.39 o 
   1 -18   2       73.76       52.20     20.85 o 
   2 -18   2     1653.63     1751.48     76.89 o 
   3 -18   2      809.09      822.30     44.54 o 
   4 -18   2     1388.17     1424.24     57.71 o 
   5 -18   2      447.72      495.16     34.97 o 
   6 -18   2      140.78      137.67     48.68 o 
   7 -18   2      293.99      325.34     44.64 o 
  -9 -17   2       45.41       51.45     23.07 o 
  -8 -17   2      107.40       65.82     22.75 o 
  -7 -17   2      898.76      961.15     49.12 o 
  -6 -17   2     1812.22     1859.00     65.91 o 
  -5 -17   2      573.75      585.78     40.35 o 
  -4 -17   2      252.75      238.12     34.26 o 
  -3 -17   2      988.52      972.00     45.54 o 
  -2 -17   2      670.79      673.96     38.85 o 
  -1 -17   2      166.57      204.01     34.10 o 
   0 -17   2      287.62      308.23     64.86 o 
   1 -17   2     1451.48     1393.95     68.67 o 
   2 -17   2      501.84      508.72     68.92 o 
   3 -17   2     1256.66     1292.30     67.95 o 
   4 -17   2       74.16       78.78     20.10 o 
   5 -17   2      126.42      154.30     31.29 o 
   6 -17   2       92.45      100.92     31.24 o 
   7 -17   2       37.63       36.12     19.36 o 
   8 -17   2       75.81      104.18     39.44 o 
  -9 -16   2      269.43      237.77     52.44 o 
  -8 -16   2      104.31      110.35     24.64 o 
  -7 -16   2       49.76       45.10     13.12 o 
  -6 -16   2      569.89      546.18     67.19 o 
  -5 -16   2     1050.54     1065.53     24.62 o 
  -4 -16   2     1615.63     1690.46     57.75 o 
  -3 -16   2     7318.56     7626.46     98.84 o 
  -2 -16   2      132.69      144.96     29.30 o 
  -1 -16   2      376.67      360.63     41.61 o 
   0 -16   2      383.10      347.94     44.43 o 
   1 -16   2      639.81      616.56     44.00 o 
   2 -16   2      487.98      569.67     60.35 o 
   3 -16   2      267.69      313.49     33.18 o 
   4 -16   2     1409.49     1448.35     70.27 o 
   5 -16   2       10.39        3.24     13.55 o 
   6 -16   2      491.20      573.27    103.15 o 
   7 -16   2      423.32      395.52     44.32 o 
   8 -16   2      146.29      159.04     37.16 o 
  -9 -15   2      325.37      284.72     53.58 o 
  -8 -15   2      824.56      914.65     37.51 o 
  -7 -15   2      524.33      514.14     49.17 o 
  -6 -15   2      490.15      473.91     77.00 o 
  -5 -15   2     1831.76     1853.54     50.27 o 
  -4 -15   2     2795.76     2845.21     66.31 o 
  -3 -15   2     2228.41     2062.27     80.83 o 
  -2 -15   2     3318.65     3338.26     72.22 o 
  -1 -15   2      446.46      440.06     38.28 o 
   0 -15   2     3372.62     3437.59     74.38 o 
   1 -15   2     3306.35     3417.76     73.12 o 
   2 -15   2      110.79      120.50     40.33 o 
   3 -15   2       83.67       79.59     32.18 o 
   4 -15   2     1667.45     1745.55     55.39 o 
   5 -15   2      665.79      606.70     26.12 o 
   6 -15   2      825.21      815.70     51.25 o 
   7 -15   2      262.29      276.81    118.85 o 
   8 -15   2       99.05       81.91     30.92 o 
  -9 -14   2      134.24      141.43     23.30 o 
  -8 -14   2      337.29      363.86     56.05 o 
  -7 -14   2       91.38       76.68     30.80 o 
  -6 -14   2     1331.03     1470.64     58.36 o 
  -5 -14   2      110.80       99.62      9.53 o 
  -4 -14   2     1036.75     1101.16     45.26 o 
  -3 -14   2     8137.29     8441.22    132.14 o 
  -2 -14   2     1575.75     1559.66     39.84 o 
  -1 -14   2      801.31      781.01     35.82 o 
   0 -14   2      124.02      112.92     23.36 o 
   1 -14   2      161.73      165.08     14.42 o 
   2 -14   2     2072.74     2070.70     56.45 o 
   3 -14   2     1000.12     1142.46     65.06 o 
   4 -14   2      363.84      340.80     56.00 o 
   5 -14   2     1148.68     1264.84     50.29 o 
   6 -14   2      100.55       84.51     18.67 o 
   7 -14   2      162.99      173.85     38.96 o 
   8 -14   2       18.08       26.84     13.59 o 
 -10 -13   2      108.33       92.52     33.00 o 
  -9 -13   2      781.51      826.02     50.69 o 
  -8 -13   2      463.68      507.41     36.41 o 
  -7 -13   2     1516.11     1515.26     60.68 o 
  -6 -13   2     2418.57     2548.55     91.95 o 
  -5 -13   2     1359.61     1390.98     45.13 o 
  -4 -13   2      240.87      222.83     33.19 o 
  -3 -13   2      484.47      371.62     36.58 o 
  -2 -13   2     1632.10     1649.23     44.26 o 
  -1 -13   2     3732.04     3758.20     72.64 o 
   0 -13   2     2110.53     2093.53     44.32 o 
   1 -13   2     2192.18     2314.45     68.71 o 
   2 -13   2      212.78      200.27     12.49 o 
   3 -13   2     3124.68     3166.79     78.31 o 
   4 -13   2      379.37      349.10     16.80 o 
   5 -13   2      566.38      585.13     30.92 o 
   6 -13   2       36.22       44.56     12.90 o 
   7 -13   2       28.96       19.68     22.36 o 
   8 -13   2      524.71      484.06    104.73 o 
   9 -13   2      286.58      248.69     54.65 o 
 -10 -12   2       84.70       68.83     16.14 o 
  -9 -12   2      623.88      633.15     50.62 o 
  -8 -12   2      630.72      635.77     44.37 o 
  -7 -12   2      115.19      101.67     32.75 o 
  -6 -12   2      708.03      701.20     86.93 o 
  -5 -12   2     1604.71     1679.38     60.79 o 
  -4 -12   2     4997.15     5045.28     92.06 o 
  -3 -12   2     1816.96     1771.72     47.77 o 
  -2 -12   2      799.61      785.55     29.98 o 
  -1 -12   2     1355.66     1322.37     43.73 o 
   0 -12   2     1529.97     1536.83     62.18 o 
   1 -12   2     3056.40     3228.82     64.85 o 
   2 -12   2     1829.17     1876.65     62.31 o 
   3 -12   2      956.74      993.14     31.37 o 
   4 -12   2     1815.38     1728.91     32.51 o 
   5 -12   2      414.00      343.59     31.18 o 
   6 -12   2       58.74       57.78     14.86 o 
   7 -12   2      234.57      265.54     70.80 o 
   8 -12   2      243.24      260.87    106.46 o 
   9 -12   2      212.70      204.83     68.82 o 
 -10 -11   2      238.48      236.77     50.50 o 
  -9 -11   2      138.53      148.80     29.72 o 
  -8 -11   2      248.72      255.48     39.65 o 
  -7 -11   2     2207.38     2415.95     84.71 o 
  -6 -11   2      368.12      370.99     19.20 o 
  -5 -11   2      900.35      874.32     28.25 o 
  -4 -11   2     1996.37     1923.77     55.90 o 
  -3 -11   2        9.75        7.34      5.24 o 
  -2 -11   2     4239.04     4169.40     44.52 o 
  -1 -11   2     3757.64     3965.89     45.69 o 
   0 -11   2      243.11      207.15     17.24 o 
   1 -11   2     5722.32     5685.92     88.09 o 
   2 -11   2     1481.26     1402.32     46.83 o 
   3 -11   2      480.24      499.27     21.27 o 
   4 -11   2      640.77      621.30     26.02 o 
   5 -11   2      584.68      607.63     22.35 o 
   6 -11   2      793.94      796.91     17.45 o 
   7 -11   2      472.71      471.16    110.23 o 
   8 -11   2      177.71      201.51     79.16 o 
   9 -11   2      227.39      293.77    150.03 o 
 -10 -10   2      371.82      357.20     74.06 o 
  -9 -10   2      393.87      410.21     72.72 o 
  -8 -10   2       47.89       55.52     12.57 o 
  -7 -10   2     2379.17     2406.67     69.45 o 
  -6 -10   2      532.15      508.59     33.08 o 
  -5 -10   2      713.64      731.53     23.90 o 
  -4 -10   2      465.02      436.52      5.57 o 
  -3 -10   2     6448.33     6409.34     70.57 o 
  -2 -10   2     1522.94     1549.58     30.26 o 
  -1 -10   2     3915.24     4222.08     85.29 o 
   0 -10   2     8537.67     9287.66    118.07 o 
   1 -10   2     1241.82     1329.53     65.60 o 
   2 -10   2      766.48      791.53     36.70 o 
   3 -10   2      912.36      824.38     27.65 o 
   4 -10   2     1079.52     1043.05     35.80 o 
   5 -10   2     1348.59     1325.43     41.58 o 
   6 -10   2      213.71      203.23     22.10 o 
   7 -10   2      324.24      306.53     22.44 o 
   8 -10   2       88.14       85.40     42.16 o 
   9 -10   2       48.16       22.92     25.74 o 
 -10  -9   2        3.79        1.96     14.06 o 
  -9  -9   2      126.34      111.17     32.69 o 
  -8  -9   2      607.40      635.02     40.95 o 
  -7  -9   2      110.10      119.66     25.68 o 
  -6  -9   2     1930.59     1913.79     43.12 o 
  -5  -9   2     2415.99     2555.85     68.28 o 
  -4  -9   2     1740.39     1945.11     33.68 o 
  -3  -9   2      366.80      364.17     17.09 o 
  -2  -9   2      522.68      550.97     18.98 o 
  -1  -9   2     5051.10     4838.66     49.09 o 
   0  -9   2      279.64      240.27     12.08 o 
   1  -9   2     1793.60     1805.56     41.79 o 
   2  -9   2       34.78       32.53      7.24 o 
   3  -9   2      802.75      704.00     23.31 o 
   4  -9   2     1118.96     1112.37     53.38 o 
   5  -9   2     1375.76     1311.10     46.89 o 
   6  -9   2      229.62      200.59     24.19 o 
   7  -9   2      537.71      471.76     31.52 o 
   8  -9   2      894.42      918.72     59.47 o 
   9  -9   2      169.95      113.72     37.98 o 
 -10  -8   2      129.31      117.86     24.62 o 
  -9  -8   2      784.14      788.25     53.62 o 
  -8  -8   2      134.29      110.10     19.24 o 
  -7  -8   2      340.41      412.43     25.91 o 
  -6  -8   2     1571.33     1574.06     53.35 o 
  -5  -8   2      598.55      626.54     40.93 o 
  -4  -8   2     1155.87     1050.95     38.45 o 
  -3  -8   2     1362.06     1313.68     45.32 o 
  -2  -8   2     5802.84     6087.15     54.79 o 
  -1  -8   2     3355.00     3271.97     29.52 o 
   0  -8   2     6957.92     7251.65     63.79 o 
   1  -8   2     5281.30     5477.90     51.92 o 
   2  -8   2     1135.03     1033.70     39.63 o 
   3  -8   2     1000.73      914.75     30.63 o 
   4  -8   2     4913.24     5027.47     83.50 o 
   5  -8   2     1727.02     1801.10     47.29 o 
   6  -8   2      228.95      258.89     37.26 o 
   7  -8   2      143.75      140.12     20.94 o 
   8  -8   2      149.41      138.74     26.23 o 
 -10  -7   2       68.00       50.63     17.73 o 
  -9  -7   2      165.24      191.10     37.95 o 
  -8  -7   2     1195.74     1178.76     38.10 o 
  -7  -7   2     3184.83     3317.77     79.55 o 
  -6  -7   2      725.93      808.40     27.91 o 
  -5  -7   2     1222.61     1225.44     55.19 o 
  -4  -7   2     1170.10     1273.35     53.98 o 
  -3  -7   2     1704.15     1801.37     37.35 o 
  -2  -7   2     3425.38     3467.58     36.86 o 
  -1  -7   2     1067.58     1037.74     23.20 o 
   0  -7   2     2499.83     2655.53     18.92 o 
   1  -7   2     6417.25     5858.37     75.59 o 
   2  -7   2     3556.20     3449.56     35.69 o 
   3  -7   2     2187.33     2137.93     42.42 o 
   4  -7   2      321.82      312.03     14.56 o 
   5  -7   2      929.14      951.37     34.40 o 
   6  -7   2     1715.08     1800.88     41.74 o 
   7  -7   2       36.86       32.80      7.22 o 
   8  -7   2      195.75      173.90     33.00 o 
  10  -7   2      175.56      141.33     40.29 o 
 -11  -6   2      205.29      203.56     43.95 o 
 -10  -6   2      127.88      108.26     21.82 o 
  -9  -6   2     1962.59     2080.25     74.03 o 
  -8  -6   2      279.21      272.66     21.03 o 
  -7  -6   2      641.57      681.34     27.28 o 
  -6  -6   2       28.67       19.74      8.66 o 
  -5  -6   2      228.93      294.08     16.70 o 
  -4  -6   2     1561.04     1444.97     38.33 o 
  -3  -6   2     1824.09     1628.71     34.33 o 
  -2  -6   2     3214.54     3293.50     16.64 o 
  -1  -6   2     1256.09     1238.24     26.35 o 
   0  -6   2      718.73      730.14     18.47 o 
   1  -6   2     2136.16     2177.54     42.52 o 
   2  -6   2     1318.35     1293.93     28.14 o 
   3  -6   2     5803.85     5930.82     59.99 o 
   4  -6   2     3299.38     3333.52     46.23 o 
   5  -6   2     2877.74     2955.89     53.16 o 
   6  -6   2     1469.71     1485.29     47.37 o 
   7  -6   2      777.22      730.59     23.01 o 
   8  -6   2      238.00      216.35     25.48 o 
   9  -6   2       17.21       16.43     29.63 o 
  10  -6   2      172.72      196.26     39.34 o 
 -11  -5   2       67.61       44.16     20.28 o 
 -10  -5   2      259.90      238.49     31.22 o 
  -9  -5   2      928.84      943.21     32.31 o 
  -8  -5   2     1723.92     1731.63     47.86 o 
  -7  -5   2       34.33       36.46     10.60 o 
  -6  -5   2     2117.42     2325.62    121.25 o 
  -5  -5   2     1904.25     2046.77     54.68 o 
  -4  -5   2     7826.16     8582.21    119.65 o 
  -3  -5   2     7485.18     8170.75     63.12 o 
  -2  -5   2     2372.27     2254.99     44.17 o 
  -1  -5   2     5105.57     4868.17     35.16 o 
   0  -5   2    16419.76    16797.56     98.17 o 
   1  -5   2     1729.57     1713.64     35.03 o 
   2  -5   2     2244.79     2371.28     26.76 o 
   3  -5   2     3234.19     3255.61     57.87 o 
   4  -5   2     8898.73     9055.15    134.78 o 
   5  -5   2     3173.73     3174.34     60.51 o 
   6  -5   2      435.19      381.11     17.66 o 
   7  -5   2      142.27      163.82     25.77 o 
   8  -5   2     1564.06     1631.06     59.95 o 
   9  -5   2      291.35      252.25     53.37 o 
  10  -5   2      118.43       92.62     34.12 o 
 -11  -4   2     1040.03     1071.50     97.01 o 
 -10  -4   2      359.82      373.17     40.09 o 
  -9  -4   2      340.38      281.16     42.66 o 
  -8  -4   2      922.47      946.34     29.39 o 
  -7  -4   2      879.91      930.84     40.34 o 
  -6  -4   2      649.40      642.32     37.05 o 
  -5  -4   2     1278.82     1310.75     34.38 o 
  -4  -4   2     2268.98     2346.61     38.15 o 
  -3  -4   2     1312.32     1220.57     24.56 o 
  -2  -4   2     5586.42     5322.55     48.29 o 
  -1  -4   2     4558.51     4525.41     29.65 o 
   0  -4   2     2368.00     2389.92     48.48 o 
   1  -4   2       88.11       67.69     11.48 o 
   2  -4   2     4392.68     4162.74     43.52 o 
   3  -4   2     9184.11     9329.43     96.16 o 
   4  -4   2     6408.78     6476.65     72.74 o 
   5  -4   2     7463.60     7845.50    115.19 o 
   6  -4   2       81.16       68.41      9.32 o 
   7  -4   2      252.87      245.31     33.34 o 
   8  -4   2      638.29      617.80     32.42 o 
   9  -4   2      106.63       86.47     22.74 o 
  10  -4   2      666.22      637.67     34.54 o 
 -11  -3   2       39.96       45.68     14.49 o 
 -10  -3   2       34.67       30.68     11.56 o 
  -9  -3   2        8.45       12.72      8.14 o 
  -8  -3   2     1069.31     1044.73     42.94 o 
  -7  -3   2     3410.86     3541.70     92.69 o 
  -6  -3   2      133.83      167.95     35.55 o 
  -5  -3   2       87.04       76.60     11.68 o 
  -4  -3   2      543.41      529.06     14.44 o 
  -3  -3   2      483.44      486.25     12.18 o 
  -2  -3   2     5004.33     4837.52     29.36 o 
  -1  -3   2     5867.78     6165.14     35.65 o 
   0  -3   2       48.42      152.72     18.42 o 
   1  -3   2    37341.84    38120.89    201.33 o 
   2  -3   2     6030.28     5887.79     48.43 o 
   3  -3   2     2672.11     2542.12     36.67 o 
   4  -3   2       34.44       38.33      6.83 o 
   5  -3   2     2562.46     2543.63     43.10 o 
   6  -3   2      837.03      882.42     42.94 o 
   7  -3   2      347.14      362.14     30.14 o 
   8  -3   2     1498.54     1526.25     57.02 o 
   9  -3   2      289.53      301.93     50.16 o 
  10  -3   2      149.64      138.42     34.88 o 
 -11  -2   2        8.74       13.66     12.20 o 
 -10  -2   2       53.82       45.89     16.29 o 
  -9  -2   2      217.08      204.70     33.33 o 
  -8  -2   2     1450.13     1512.49     49.78 o 
  -7  -2   2      210.58      207.98     24.47 o 
  -6  -2   2     3358.48     3506.86     70.32 o 
  -5  -2   2      823.58      862.35     34.09 o 
  -4  -2   2    14258.15    14364.22    172.54 o 
  -3  -2   2    11089.87    11650.79     79.52 o 
  -2  -2   2     1983.78     2125.44     41.19 o 
  -1  -2   2      668.62      622.61     26.42 o 
   0  -2   2     1889.40     1738.52     40.69 o 
   1  -2   2    18242.96    18393.38     80.75 o 
   2  -2   2     1722.77     1698.11     35.86 o 
   3  -2   2      585.46      552.95     18.48 o 
   4  -2   2     7091.49     7317.40     92.94 o 
   5  -2   2      709.03      709.31     38.39 o 
   6  -2   2       98.61      116.92     22.33 o 
   7  -2   2      568.42      579.51     29.31 o 
   8  -2   2      840.64      836.33     42.05 o 
   9  -2   2      284.88      293.42     44.65 o 
  10  -2   2        3.27      -21.88     21.88 o 
 -11  -1   2      188.17      149.91     29.13 o 
 -10  -1   2       24.21       48.60     22.73 o 
  -9  -1   2       29.26       16.87      8.30 o 
  -8  -1   2      162.90      185.81     28.55 o 
  -7  -1   2      523.25      486.32     16.40 o 
  -6  -1   2        5.03        8.26      4.76 o 
  -5  -1   2     1006.83     1022.83     36.91 o 
  -4  -1   2     2557.17     2360.02     29.77 o 
  -3  -1   2      505.25      527.91     16.37 o 
  -2  -1   2     9949.87     9601.58     68.58 o 
  -1  -1   2     3475.86     3108.52     45.11 o 
   0  -1   2     2144.47     2544.60     21.43 o 
   1  -1   2     2702.36     2830.47     26.68 o 
   2  -1   2     3306.62     3563.62     59.16 o 
   3  -1   2     2429.85     2393.60     32.92 o 
   4  -1   2      833.17      810.75     40.88 o 
   5  -1   2     1959.00     1905.36     68.84 o 
   6  -1   2     1653.22     1681.07     48.27 o 
   7  -1   2      888.33      957.55     55.33 o 
   8  -1   2     1332.49     1341.27     70.56 o 
   9  -1   2      406.92      365.95     50.94 o 
  10  -1   2       12.69       -0.61     23.03 o 
 -11   0   2      291.08      266.93     40.97 o 
 -10   0   2     1045.91     1055.12     48.62 o 
  -9   0   2      749.29      749.83     45.51 o 
  -8   0   2      117.69      125.77     21.07 o 
  -7   0   2       33.31       36.14      9.04 o 
  -6   0   2     2403.58     2467.83     43.19 o 
  -5   0   2       87.22       69.45     10.22 o 
  -4   0   2      152.64      177.71     12.05 o 
  -3   0   2     9668.35     9912.40     94.16 o 
  -2   0   2        7.25       11.42      4.31 o 
  -1   0   2      127.96      143.61     10.86 o 
   0   0   2     1664.20     1797.05     41.47 o 
   1   0   2    13083.19    12317.86    110.89 o 
   2   0   2     4955.59     5173.51     56.36 o 
   3   0   2     4166.79     4516.12     99.28 o 
   4   0   2     2585.75     2524.13     56.20 o 
   5   0   2     1607.32     1668.66     58.23 o 
   6   0   2       18.78       27.67     12.81 o 
   7   0   2     1366.02     1336.08     60.19 o 
   8   0   2        8.19       13.36      9.79 o 
   9   0   2       33.98       35.08     14.15 o 
  10   0   2      291.90      292.02     46.96 o 
 -11   1   2      195.21      207.12     60.21 o 
 -10   1   2       16.43       36.64     20.63 o 
  -9   1   2       34.59       17.43     13.07 o 
  -8   1   2      232.65      239.76     36.73 o 
  -7   1   2      528.20      466.78     24.31 o 
  -6   1   2        4.26        7.00      5.01 o 
  -5   1   2     1117.49     1147.47     38.86 o 
  -4   1   2     2565.10     2391.15     42.38 o 
  -3   1   2      470.62      495.23     12.89 o 
  -2   1   2     9324.87     9277.31     47.56 o 
  -1   1   2     3472.84     3142.07     38.96 o 
   0   1   2     2244.02     2616.90     28.45 o 
   1   1   2     2594.51     2723.19     28.01 o 
   2   1   2     3120.82     3535.76     42.02 o 
   3   1   2     2547.75     2534.71     52.40 o 
   4   1   2      798.72      772.29     30.92 o 
   5   1   2     2100.72     2065.92     52.73 o 
   6   1   2     1501.65     1537.99     74.57 o 
   7   1   2      795.15      784.43     36.50 o 
   8   1   2     1304.44     1339.24     67.58 o 
   9   1   2      409.71      391.01     81.86 o 
 -11   2   2       17.22        9.52     35.70 o 
 -10   2   2       32.14       54.51     42.83 o 
  -9   2   2      181.47      174.41     31.89 o 
  -8   2   2     1431.32     1454.19     37.40 o 
  -7   2   2      213.87      201.19     21.94 o 
  -6   2   2     3328.83     3425.77     58.87 o 
  -5   2   2      686.37      758.44     29.17 o 
  -4   2   2    14361.96    14667.57    136.04 o 
  -3   2   2    10874.82    11621.34     48.85 o 
  -2   2   2     2150.87     2311.67     47.93 o 
  -1   2   2      699.10      655.13     23.29 o 
   0   2   2     1945.74     1849.35     41.10 o 
   1   2   2    17653.83    18037.19    136.96 o 
   2   2   2     1637.08     1589.09     31.72 o 
   3   2   2      538.42      528.88     20.76 o 
   4   2   2     7153.34     7493.29    153.18 o 
   5   2   2      696.72      662.74     22.41 o 
   6   2   2      108.57      102.58     13.29 o 
   7   2   2      659.79      661.86     36.29 o 
   8   2   2      953.18      974.17     32.78 o 
   9   2   2      308.32      313.57     55.16 o 
  10   2   2        2.60      -28.47     39.60 o 
 -11   3   2       34.30       64.79     24.16 o 
 -10   3   2       23.72       27.61     23.12 o 
  -9   3   2        8.64        0.79     12.84 o 
  -8   3   2     1066.81     1023.00     29.44 o 
  -7   3   2     3218.07     3193.85     60.19 o 
  -6   3   2       85.51       88.93     14.16 o 
  -5   3   2       88.62       96.23     12.88 o 
  -4   3   2      542.94      511.48     28.28 o 
  -3   3   2      441.13      442.87     11.99 o 
  -2   3   2     5334.20     5156.90     28.16 o 
  -1   3   2     5480.05     5914.89     32.01 o 
   0   3   2       21.26      143.22     17.46 o 
   1   3   2    36877.55    37791.09    137.26 o 
   2   3   2     5915.64     5826.74     36.74 o 
   3   3   2     2584.42     2438.11     33.06 o 
   4   3   2       43.45       20.10      9.08 o 
   5   3   2     2572.65     2613.02     58.60 o 
   6   3   2     1022.56     1026.50     37.32 o 
   7   3   2      436.81      428.41     29.09 o 
   8   3   2     1500.71     1464.88    169.79 o 
   9   3   2      304.14      316.20     65.48 o 
  10   3   2      135.09      144.97     38.45 o 
 -11   4   2     1004.01     1138.13    146.60 o 
 -10   4   2      390.33      355.79    161.01 o 
  -9   4   2      307.96      282.51     41.94 o 
  -8   4   2      843.44      847.32     28.46 o 
  -7   4   2      838.58      828.04     41.16 o 
  -6   4   2      787.67      771.12     24.21 o 
  -5   4   2     1278.59     1339.37     35.84 o 
  -4   4   2     2193.10     2387.89     42.00 o 
  -3   4   2     1195.06     1068.36     29.27 o 
  -2   4   2     5348.20     5222.95     46.87 o 
  -1   4   2     4451.40     4507.50     24.06 o 
   0   4   2     2290.55     2279.76     46.71 o 
   1   4   2       95.81       60.22     12.70 o 
   2   4   2     4423.14     4211.61     30.62 o 
   3   4   2     9257.70     9290.43     95.98 o 
   4   4   2     6113.30     6155.18     93.74 o 
   5   4   2     7383.39     7559.70    160.20 o 
   6   4   2       93.91       79.78     14.52 o 
   7   4   2      276.63      298.07     56.85 o 
   8   4   2      633.20      636.95     82.99 o 
   9   4   2      125.63      123.57     48.63 o 
  10   4   2      678.18      653.00     45.17 o 
 -11   5   2       61.96       30.67     42.34 o 
  -9   5   2      971.01      901.81     37.97 o 
  -8   5   2     1671.96     1670.46     73.54 o 
  -7   5   2       46.92       45.59     12.96 o 
  -6   5   2     2187.48     2272.80     37.75 o 
  -5   5   2     1607.49     1787.09     67.34 o 
  -4   5   2     8053.56     9170.07    126.32 o 
  -3   5   2     7821.18     8404.02    196.16 o 
  -2   5   2     2366.43     2237.05     46.15 o 
  -1   5   2     5162.75     4960.90     29.82 o 
   0   5   2    16634.69    17275.30    115.72 o 
   1   5   2     1621.94     1595.88     32.48 o 
   2   5   2     2158.46     2273.46     40.91 o 
   3   5   2     3161.29     3122.26     67.43 o 
   4   5   2     9175.26     9127.96    162.55 o 
   5   5   2     3397.98     3357.90     61.67 o 
   6   5   2      417.08      416.34     24.83 o 
   7   5   2      100.84       99.45     34.91 o 
   8   5   2     1554.50     1597.87     76.47 o 
   9   5   2      281.19      226.49     54.46 o 
  10   5   2      110.44       92.36     33.18 o 
 -11   6   2      260.49      261.59     96.36 o 
 -10   6   2      136.55      133.85     69.19 o 
  -9   6   2     1957.57     1933.32     77.76 o 
  -8   6   2      240.72      208.58     35.59 o 
  -7   6   2      599.73      592.30     23.19 o 
  -6   6   2       47.25       33.40     15.50 o 
  -5   6   2      313.70      365.66     22.21 o 
  -4   6   2     1762.68     1602.74     89.58 o 
  -3   6   2     1605.41     1432.12     39.32 o 
  -2   6   2     3513.74     3441.40     25.54 o 
  -1   6   2     1212.81     1212.06     25.22 o 
   0   6   2      750.93      756.93     17.77 o 
   1   6   2     2382.87     2406.14     46.30 o 
   2   6   2     1211.87     1181.18     25.75 o 
   3   6   2     5773.02     5818.30     65.08 o 
   4   6   2     3478.06     3424.75    101.21 o 
   5   6   2     2675.32     2700.86     50.02 o 
   6   6   2     1388.53     1467.89     63.79 o 
   7   6   2      785.47      716.56     33.55 o 
   8   6   2      204.98      197.30     39.77 o 
   9   6   2       37.48       30.92     28.62 o 
  10   6   2      232.68      218.39     85.18 o 
 -10   7   2       33.35       21.82     34.44 o 
  -9   7   2      159.33      119.38     33.91 o 
  -8   7   2     1208.17     1162.82     57.98 o 
  -7   7   2     3180.75     3292.49     63.58 o 
  -6   7   2      688.47      788.55     39.05 o 
  -5   7   2     1239.48     1264.71     49.97 o 
  -4   7   2     1010.44     1088.56     47.66 o 
  -3   7   2     1648.13     1733.05     62.44 o 
  -2   7   2     2972.44     3063.67     36.45 o 
  -1   7   2     1068.32     1033.70     21.93 o 
   0   7   2     2469.46     2655.07     18.43 o 
   1   7   2     6151.24     5680.48     80.40 o 
   2   7   2     3698.18     3643.66     41.61 o 
   3   7   2     2353.84     2316.20     46.03 o 
   4   7   2      357.73      331.97     14.04 o 
   5   7   2      937.91      909.07     38.43 o 
   6   7   2     1791.51     1905.36     48.96 o 
   7   7   2       58.81       39.87     31.99 o 
   8   7   2      206.66      128.76     36.22 o 
   9   7   2      416.88      470.40     87.32 o 
  10   7   2      204.17      179.32     45.82 o 
 -10   8   2      143.95      120.15     56.71 o 
  -9   8   2      947.54      998.44    103.21 o 
  -8   8   2      141.47      122.80     24.21 o 
  -7   8   2      334.37      346.03     24.95 o 
  -6   8   2     1556.83     1633.87     58.15 o 
  -5   8   2      619.18      654.80     41.62 o 
  -4   8   2     1188.65     1096.09     44.58 o 
  -3   8   2     1119.81     1049.72     43.38 o 
  -2   8   2     5920.36     6233.58     61.64 o 
  -1   8   2     3587.61     3520.62     34.53 o 
   0   8   2     7046.19     7386.18     72.79 o 
   1   8   2     5553.05     5726.49    101.01 o 
   2   8   2     1161.55     1137.14     44.95 o 
   3   8   2     1081.43     1019.76     41.42 o 
   4   8   2     4800.26     4851.09     88.37 o 
   5   8   2     1832.39     1956.23     62.14 o 
   6   8   2      210.06      208.57     20.46 o 
   7   8   2       98.02       89.33     17.72 o 
   8   8   2      106.58      113.80     30.58 o 
   9   8   2      426.67      357.18     62.38 o 
 -10   9   2       10.38       -5.52     47.41 o 
  -9   9   2       84.26       60.79     36.73 o 
  -8   9   2      518.56      578.77     28.67 o 
  -7   9   2      107.32       97.65     20.51 o 
  -6   9   2     2008.99     2071.98     60.19 o 
  -5   9   2     2507.74     2700.01     64.83 o 
  -4   9   2     1738.65     1754.73     69.73 o 
  -3   9   2      421.83      399.27     21.58 o 
  -2   9   2      597.78      622.04     18.63 o 
  -1   9   2     5184.72     4819.02     53.34 o 
   0   9   2      411.81      370.95     18.85 o 
   1   9   2     1832.31     1838.81     46.83 o 
   2   9   2       29.12       21.16     11.47 o 
   3   9   2      800.36      723.97     29.63 o 
   4   9   2     1042.06     1067.43     28.87 o 
   5   9   2     1335.27     1306.63     50.03 o 
   6   9   2      252.82      215.58     25.91 o 
   7   9   2      481.20      441.91     32.81 o 
   8   9   2      926.10      928.83     59.55 o 
   9   9   2      150.46      135.15     35.86 o 
 -10  10   2      382.78      349.37    135.60 o 
  -9  10   2      350.86      314.21     68.42 o 
  -8  10   2       57.12       64.61     17.90 o 
  -7  10   2     2415.47     2473.13     61.53 o 
  -6  10   2      427.41      541.48     38.68 o 
  -5  10   2      626.00      636.72     35.87 o 
  -4  10   2      462.59      435.81     35.31 o 
  -3  10   2     6432.07     6215.47    101.64 o 
  -2  10   2     1568.81     1561.09     33.28 o 
  -1  10   2     3845.34     3969.18     50.95 o 
   0  10   2     8261.88     8757.68    153.67 o 
   1  10   2     1293.42     1415.92     33.86 o 
   2  10   2      629.43      664.04     33.69 o 
   3  10   2      885.84      792.88     31.66 o 
   4  10   2     1204.00     1185.46     34.72 o 
   5  10   2     1422.44     1526.10     39.09 o 
   6  10   2      226.59      220.66     30.42 o 
   7  10   2      290.75      318.01     31.62 o 
   8  10   2       69.48       66.50     19.87 o 
   9  10   2       55.21       34.35     23.89 o 
  -9  11   2      109.93       80.79     21.46 o 
  -8  11   2      257.79      257.48     50.69 o 
  -7  11   2     2268.71     2378.64     78.07 o 
  -6  11   2      377.31      399.94     37.45 o 
  -5  11   2      961.45      940.65     51.23 o 
  -4  11   2     1901.33     1889.05     82.17 o 
  -3  11   2       10.71       -1.39     21.48 o 
  -2  11   2     4217.41     4100.65     64.90 o 
  -1  11   2     3818.87     3842.81    106.01 o 
   0  11   2      222.12      143.00     30.44 o 
   1  11   2     6120.47     5981.95    154.23 o 
   2  11   2     1457.32     1288.74     40.01 o 
   3  11   2      585.89      590.55     20.92 o 
   4  11   2      591.81      507.58     18.59 o 
   5  11   2      643.72      651.74     20.11 o 
   6  11   2      659.86      699.65     38.41 o 
   7  11   2      439.91      459.06     42.35 o 
   8  11   2      215.94      260.29     62.20 o 
   9  11   2      191.12      175.84     49.84 o 
 -10  12   2       97.94       53.25     29.77 o 
  -9  12   2      764.04      750.79     79.55 o 
  -8  12   2      587.04      608.38     43.85 o 
  -7  12   2      127.11       98.50     21.14 o 
  -6  12   2      734.54      769.60     57.54 o 
  -5  12   2     1510.58     1463.44     64.70 o 
  -4  12   2     5147.82     5238.48    120.39 o 
  -3  12   2     1911.05     1878.21     87.19 o 
  -2  12   2      783.56      761.23     32.41 o 
  -1  12   2     1215.19     1087.35     44.12 o 
   0  12   2     1434.69     1377.99     49.76 o 
   1  12   2     2782.69     2849.61     98.87 o 
   2  12   2     1733.95     1708.35     49.61 o 
   3  12   2      962.51      951.71     31.18 o 
   4  12   2     1746.90     1651.68     43.19 o 
   5  12   2      391.19      372.41     28.56 o 
   6  12   2       75.12       74.26     18.11 o 
   7  12   2      187.02      199.78     26.55 o 
   8  12   2      287.67      254.99     72.33 o 
   9  12   2      161.15      146.35     50.18 o 
 -10  13   2       77.05       44.23     30.94 o 
  -9  13   2      693.17      584.88    138.94 o 
  -8  13   2      373.26      389.67     26.13 o 
  -7  13   2     1443.92     1477.75     70.21 o 
  -6  13   2     2353.61     2414.73     87.56 o 
  -5  13   2     1528.40     1608.88     46.95 o 
  -4  13   2      272.98      246.75     63.35 o 
  -3  13   2      467.95      438.62     45.58 o 
  -2  13   2     1760.33     1713.25     54.78 o 
  -1  13   2     3829.86     3540.44     74.37 o 
   0  13   2     2194.76     2033.88     49.96 o 
   1  13   2     2149.04     2272.78     61.22 o 
   2  13   2      164.74      105.86     22.61 o 
   3  13   2     2992.31     3167.65     73.01 o 
   4  13   2      355.38      320.18     27.90 o 
   5  13   2      477.22      472.93     35.82 o 
   6  13   2       71.27       54.42     14.19 o 
   7  13   2       37.66       29.91     14.27 o 
   8  13   2      539.76      536.29    117.80 o 
   9  13   2      328.59      224.43     57.97 o 
  -9  14   2      133.26      106.77     44.59 o 
  -8  14   2      347.24      337.96     48.39 o 
  -7  14   2      107.22       92.29     22.66 o 
  -6  14   2     1529.27     1562.45     63.22 o 
  -5  14   2      132.05      117.22     30.46 o 
  -4  14   2     1059.79     1121.63     61.81 o 
  -3  14   2     8110.33     8475.54    143.02 o 
  -2  14   2     1617.32     1505.60     46.58 o 
  -1  14   2      824.59      734.03     25.90 o 
   0  14   2      134.04       85.21     10.71 o 
   1  14   2      152.31      116.70     26.28 o 
   2  14   2     1925.82     1876.14     57.81 o 
   3  14   2      988.00     1025.50     44.68 o 
   4  14   2      394.03      396.57     35.26 o 
   5  14   2     1236.26     1373.91     44.40 o 
   6  14   2       75.87       75.56     16.71 o 
   7  14   2      185.46      173.59     36.66 o 
   8  14   2       18.31       13.87     13.37 o 
  -9  15   2      365.69      235.69     66.05 o 
  -8  15   2      826.88      806.43     35.76 o 
  -7  15   2      582.41      560.89     45.71 o 
  -6  15   2      479.65      439.25     32.89 o 
  -5  15   2     1599.91     1629.01     61.87 o 
  -4  15   2     2810.96     2848.88     72.89 o 
  -3  15   2     2248.77     2344.74     74.00 o 
  -2  15   2     3230.21     3129.73     76.28 o 
  -1  15   2      366.26      325.67     19.66 o 
   0  15   2     3390.77     3377.10     53.50 o 
   1  15   2     3475.50     3661.05    101.13 o 
   2  15   2      111.70      107.42     15.91 o 
   3  15   2       96.78       73.49     19.61 o 
   4  15   2     1728.51     1858.14     51.16 o 
   5  15   2      718.43      715.96     33.68 o 
   6  15   2      929.16      872.57     28.30 o 
   7  15   2      238.80      258.28     30.76 o 
   8  15   2      114.77       79.83     28.76 o 
  -9  16   2      219.79      152.95     42.15 o 
  -8  16   2      118.69      113.54     28.74 o 
  -7  16   2       56.79       52.34     17.07 o 
  -6  16   2      537.02      544.04     41.41 o 
  -5  16   2     1198.90     1274.59     61.23 o 
  -4  16   2     1803.04     1825.06     54.46 o 
  -3  16   2     7161.56     7796.74    180.59 o 
  -2  16   2      119.66      112.04     12.10 o 
  -1  16   2      288.63      255.97     21.96 o 
   0  16   2      372.45      365.44     16.73 o 
   1  16   2      705.84      655.09     40.57 o 
   2  16   2      511.98      489.49     23.13 o 
   3  16   2      256.60      267.88     25.76 o 
   4  16   2     1274.52     1317.00     51.49 o 
   5  16   2        4.91       14.44     10.30 o 
   6  16   2      474.23      501.55     39.03 o 
   7  16   2      359.34      368.24     49.90 o 
   8  16   2      149.83      137.97     44.04 o 
  -9  17   2       49.82       28.21     28.12 o 
  -8  17   2       95.40       69.44     14.70 o 
  -7  17   2      884.64      901.24     66.60 o 
  -6  17   2     1835.69     1813.81     92.15 o 
  -5  17   2      602.58      592.68     97.29 o 
  -4  17   2      195.78      224.35     42.16 o 
  -3  17   2      964.48      971.60     63.36 o 
  -2  17   2      793.26      707.43     27.60 o 
  -1  17   2      119.54       86.17     21.71 o 
   0  17   2      312.90      289.44     17.47 o 
   1  17   2     1420.85     1331.60     50.48 o 
   2  17   2      445.96      395.60     26.07 o 
   3  17   2     1302.99     1355.48     41.14 o 
   4  17   2       99.18      120.45     23.24 o 
   5  17   2      111.17      107.63     23.13 o 
   6  17   2      147.13      137.50     23.58 o 
   7  17   2       46.46       55.02     39.06 o 
   8  17   2       85.04       42.79     26.42 o 
  -8  18   2      373.64      342.33     63.06 o 
  -7  18   2       17.76       16.25     25.04 o 
  -6  18   2     1691.07     1819.37     86.62 o 
  -5  18   2      451.64      482.34     44.37 o 
  -4  18   2      198.06      192.45     43.79 o 
  -3  18   2      433.66      502.07     49.83 o 
  -2  18   2      399.61      366.06     18.41 o 
  -1  18   2      537.33      512.08     19.03 o 
   0  18   2       62.80       38.66      8.49 o 
   1  18   2       71.98       53.00     10.79 o 
   2  18   2     1665.25     1802.78     54.12 o 
   3  18   2      783.26      787.38     51.20 o 
   4  18   2     1385.83     1441.50     54.88 o 
   5  18   2      477.90      487.68     30.33 o 
   6  18   2      113.39      104.47     18.95 o 
   7  18   2      286.69      207.78     60.31 o 
  -8  19   2     1030.55     1007.69     57.32 o 
  -7  19   2      722.44      555.23     92.26 o 
  -6  19   2      220.46      229.12     45.37 o 
  -5  19   2      828.75      848.00     50.81 o 
  -4  19   2       18.46        8.90     14.33 o 
  -3  19   2      645.99      600.09    132.90 o 
  -2  19   2      507.03      496.52     26.78 o 
  -1  19   2      353.46      384.86     43.74 o 
   0  19   2      623.76      643.35     48.29 o 
   1  19   2      609.79      525.91     21.28 o 
   2  19   2      161.30      191.77     30.96 o 
   3  19   2      710.51      635.03     66.51 o 
   4  19   2       84.77       61.59     16.57 o 
   5  19   2       69.53       58.76     16.60 o 
   6  19   2      146.59      119.32     25.77 o 
   7  19   2      387.14      420.88     74.70 o 
  -8  20   2      329.58      249.89     56.49 o 
  -7  20   2      536.17      622.55     45.78 o 
  -6  20   2       71.67       45.07     20.63 o 
  -5  20   2      193.39      146.80     37.95 o 
  -4  20   2      327.38      341.63     56.87 o 
  -3  20   2     1838.13     1978.52     85.88 o 
  -2  20   2      302.22      298.64     47.25 o 
  -1  20   2      231.05      224.73     42.05 o 
   0  20   2      990.09      938.30     24.21 o 
   1  20   2      881.90      764.12     31.99 o 
   2  20   2      416.96      369.38     40.98 o 
   3  20   2      175.83      178.26     37.03 o 
   4  20   2      671.89      645.40     75.87 o 
   5  20   2     1476.10     1535.67     36.12 o 
   6  20   2      506.10      475.40     60.78 o 
   7  20   2      142.02       97.07     40.28 o 
  -7  21   2     2386.76     2532.71     57.26 o 
  -6  21   2     1290.69     1385.47     71.54 o 
  -5  21   2      394.26      377.27     65.42 o 
  -4  21   2      177.25      183.54     36.40 o 
  -3  21   2      602.65      593.00     58.15 o 
  -2  21   2     1433.96     1427.72     60.63 o 
  -1  21   2      128.92      112.88     19.95 o 
   0  21   2      236.30      209.91     34.03 o 
   1  21   2     2031.40     2148.86     70.12 o 
   2  21   2      507.43      516.42     37.32 o 
   3  21   2      440.70      360.21     35.98 o 
   4  21   2      173.47      181.15     27.27 o 
   5  21   2      888.23      879.03     49.35 o 
   6  21   2      787.39      778.52     37.21 o 
  -7  22   2       33.41       38.95     15.77 o 
  -6  22   2      265.57      255.66     65.73 o 
  -5  22   2      329.37      295.66     68.39 o 
  -4  22   2      472.64      436.31     82.52 o 
  -3  22   2      365.31      321.01     76.92 o 
  -2  22   2      286.08      288.99     62.78 o 
  -1  22   2      525.10      460.08     59.86 o 
   0  22   2      116.93       75.88     16.55 o 
   1  22   2      184.59      161.87     38.13 o 
   2  22   2      556.37      530.03     29.42 o 
   3  22   2      596.89      630.36     56.83 o 
   4  22   2     1110.59     1242.01     46.97 o 
   5  22   2       75.98       68.54     24.00 o 
   6  22   2        0.29        4.83     10.51 o 
  -6  23   2      573.99      485.53     80.83 o 
  -5  23   2      967.05     1054.44     52.67 o 
  -4  23   2       96.83       70.30     26.13 o 
  -3  23   2      656.52      607.54     93.99 o 
  -2  23   2      320.66      262.13     31.62 o 
  -1  23   2      800.69      832.60     42.10 o 
   0  23   2      878.66      857.36     53.13 o 
   1  23   2       94.11       70.82     20.80 o 
   2  23   2       39.00       32.38     11.80 o 
   3  23   2      151.21       92.56     28.80 o 
   4  23   2       18.26       12.00      9.69 o 
   5  23   2        9.88       26.48     23.56 o 
  -6  24   2       35.55       22.90     17.07 o 
  -5  24   2      138.09      153.02     40.98 o 
  -4  24   2      832.16      917.39     62.17 o 
  -3  24   2     1985.87     2217.40    117.84 o 
  -2  24   2      308.83      276.74     40.84 o 
  -1  24   2     1926.62     1993.05     72.63 o 
   0  24   2      168.74      195.85     55.36 o 
   1  24   2       30.49       41.67     17.52 o 
   2  24   2      204.71      168.66     42.41 o 
   3  24   2      233.69      196.28     40.36 o 
   4  24   2       71.21       82.82     20.19 o 
   5  24   2      337.92      336.99     43.45 o 
  -5  25   2       61.50       32.75     14.17 o 
  -4  25   2      106.64       57.17     23.80 o 
  -3  25   2       77.80       81.82     30.67 o 
  -2  25   2      171.37      226.97     42.21 o 
  -1  25   2       88.60       72.14     35.88 o 
   0  25   2      435.30      472.81     79.07 o 
   1  25   2      337.06      368.53     76.97 o 
   2  25   2       48.39       38.12     18.55 o 
   3  25   2      181.92      146.70     39.07 o 
   4  25   2        6.52       19.83     16.44 o 
  -4  26   2      380.03      339.46     48.86 o 
  -3  26   2       72.80       80.49     30.30 o 
  -2  26   2      214.86      237.07     44.64 o 
  -1  26   2       97.07      113.10     37.52 o 
   0  26   2      147.55      186.36     49.11 o 
   1  26   2      120.23      155.89     45.75 o 
   2  26   2      247.53      203.66     74.94 o 
   3  26   2      227.82      167.39     45.65 o 
  -3  27   2       18.73        5.20     16.63 o 
  -2  27   2       39.35       42.19     25.72 o 
  -1  27   2      266.43      204.60     78.22 o 
   0  27   2      823.66      888.82    137.92 o 
   1  27   2       25.33       36.55     22.16 o 
   2  27   2       14.44       45.87     34.75 o 
  -3 -27   3       98.98       57.95     23.76 o 
  -2 -27   3        5.53       10.31     19.26 o 
  -1 -27   3       59.29       37.45     13.92 o 
   0 -27   3      278.77      240.83     52.25 o 
   1 -27   3      487.84      448.68     39.14 o 
  -4 -26   3      269.79      249.19     57.81 o 
  -3 -26   3      516.81      441.74     85.53 o 
  -2 -26   3      103.36       91.51     22.09 o 
  -1 -26   3      273.32      270.06     69.80 o 
   0 -26   3      314.84      278.24     38.86 o 
   1 -26   3      108.48       71.81     21.71 o 
   2 -26   3      328.14      240.29     66.50 o 
   3 -26   3       15.83       33.99     17.92 o 
  -5 -25   3      444.97      450.01     55.27 o 
  -4 -25   3     1394.68     1474.81     71.26 o 
  -3 -25   3      809.69      858.60     49.50 o 
  -2 -25   3      165.91      129.43     40.94 o 
  -1 -25   3      162.48      158.16     28.61 o 
   0 -25   3      255.09      234.95     41.65 o 
   1 -25   3      118.99      131.25     37.97 o 
   2 -25   3      249.11      288.89     40.97 o 
   3 -25   3      136.31      166.61     33.13 o 
  -6 -24   3       40.05       42.97     17.22 o 
  -5 -24   3      334.14      320.09     53.09 o 
  -4 -24   3       74.72       54.09     21.86 o 
  -3 -24   3      291.48      291.43     73.91 o 
  -2 -24   3      433.49      426.69     27.07 o 
  -1 -24   3      224.61      204.24     36.87 o 
   0 -24   3      237.69      221.66     52.97 o 
   1 -24   3       12.70      -22.36     36.14 o 
   2 -24   3       14.86       17.61     18.42 o 
   3 -24   3      173.26      180.23     36.62 o 
   4 -24   3       63.70       80.37     39.41 o 
  -6 -23   3       46.01       31.67     14.84 o 
  -5 -23   3      142.81       95.69     29.92 o 
  -4 -23   3      527.88      520.26     42.13 o 
  -3 -23   3      259.12      273.07     24.71 o 
  -2 -23   3      487.99      486.45     36.44 o 
  -1 -23   3      786.78      787.69     31.32 o 
   0 -23   3       12.64        9.43     13.28 o 
   1 -23   3      847.82      859.86     58.36 o 
   2 -23   3      266.29      229.71     68.17 o 
   3 -23   3      221.58      267.65     38.11 o 
   4 -23   3      356.98      319.26    112.63 o 
   5 -23   3       15.66       26.50     20.45 o 
  -7 -22   3        4.34        4.27     19.17 o 
  -6 -22   3       11.12       19.54     14.61 o 
  -5 -22   3       21.38       11.22     16.66 o 
  -4 -22   3      322.34      336.60     82.39 o 
  -3 -22   3      154.11      163.70     28.77 o 
  -2 -22   3      741.41      743.33     27.00 o 
  -1 -22   3      852.01      863.27     29.32 o 
   0 -22   3      213.60      204.25     43.48 o 
   1 -22   3       59.15       82.26     22.22 o 
   2 -22   3      271.63      205.81     58.06 o 
   3 -22   3      149.42      125.35     26.48 o 
   4 -22   3      419.45      395.05     47.70 o 
   5 -22   3       68.02       68.41     28.36 o 
  -7 -21   3      121.29       60.32     41.42 o 
  -6 -21   3     1068.59     1150.89     60.51 o 
  -5 -21   3     1116.05     1114.75     42.38 o 
  -4 -21   3      440.59      466.20     50.20 o 
  -3 -21   3      733.50      671.05     24.48 o 
  -2 -21   3      933.28      954.50     29.42 o 
  -1 -21   3      889.33     1027.59     31.58 o 
   0 -21   3      637.99      620.58     37.14 o 
   1 -21   3       57.60       29.46     25.93 o 
   2 -21   3     1617.41     1642.11     93.71 o 
   3 -21   3      307.50      302.28     57.69 o 
   4 -21   3      214.02      193.69     42.21 o 
   5 -21   3      343.70      337.07    155.17 o 
   6 -21   3       25.63       10.67     18.60 o 
  -8 -20   3       97.38       97.12     36.33 o 
  -7 -20   3        0.87        4.91     15.26 o 
  -6 -20   3       65.07       54.17     22.53 o 
  -5 -20   3       41.88       36.68     21.76 o 
  -4 -20   3      409.00      397.55     22.33 o 
  -3 -20   3     1721.09     1816.88     59.09 o 
  -2 -20   3       27.95       28.44     12.92 o 
  -1 -20   3      268.26      326.89     68.13 o 
   0 -20   3      381.31      400.35     63.29 o 
   1 -20   3      729.85      699.78     45.81 o 
   2 -20   3      170.66      156.53     42.78 o 
   3 -20   3      466.85      511.09     58.59 o 
   4 -20   3      918.29      929.32     36.78 o 
   5 -20   3     1275.80     1289.26    155.44 o 
   6 -20   3     1109.11     1199.61     81.18 o 
  -8 -19   3      239.47      239.08     63.43 o 
  -7 -19   3      270.60      252.87     45.17 o 
  -6 -19   3     1019.45     1080.20     62.16 o 
  -5 -19   3     1309.57     1368.43     64.74 o 
  -4 -19   3     1421.23     1389.67     44.76 o 
  -3 -19   3       65.92       70.63     16.47 o 
  -2 -19   3     1130.47     1145.03     43.56 o 
  -1 -19   3      362.10      409.91    105.63 o 
   0 -19   3      129.03      122.99     35.14 o 
   1 -19   3      427.94      410.61     33.50 o 
   2 -19   3      237.36      219.69     59.29 o 
   3 -19   3     1467.19     1531.36     67.07 o 
   4 -19   3     1406.42     1458.22     67.07 o 
   5 -19   3       26.29       65.57     26.50 o 
   6 -19   3      337.53      289.59    111.73 o 
   7 -19   3       77.79       41.98     27.39 o 
  -8 -18   3      130.51      134.36     39.71 o 
  -7 -18   3      624.12      646.25     42.53 o 
  -6 -18   3      323.83      283.82     82.46 o 
  -5 -18   3      166.90      171.14     39.73 o 
  -4 -18   3      864.36      837.61     26.58 o 
  -3 -18   3       22.94       19.30     11.18 o 
  -2 -18   3     3200.50     3360.54     85.55 o 
  -1 -18   3     2014.56     2068.02     55.61 o 
   0 -18   3      890.88      923.79     39.85 o 
   1 -18   3      883.88      930.40     58.11 o 
   2 -18   3       92.65       36.07     22.36 o 
   3 -18   3     1249.09     1191.03     75.73 o 
   4 -18   3      137.73      168.43     41.08 o 
   5 -18   3       35.18       32.18     14.74 o 
   6 -18   3      307.95      452.89    118.63 o 
   7 -18   3      515.93      494.17     64.57 o 
  -9 -17   3      273.62      204.10     70.02 o 
  -8 -17   3       26.21       29.41     16.31 o 
  -7 -17   3      304.00      347.34     45.12 o 
  -6 -17   3      966.19      998.89     46.74 o 
  -5 -17   3     1822.99     1844.37     70.20 o 
  -4 -17   3        8.69        5.93      8.86 o 
  -3 -17   3     1157.04     1182.57     47.02 o 
  -2 -17   3     2330.14     2355.43     51.35 o 
  -1 -17   3     1156.49     1211.96     55.07 o 
   0 -17   3     1962.11     1959.81     46.62 o 
   1 -17   3      218.44      239.10     27.57 o 
   2 -17   3     1764.23     1708.19     46.63 o 
   3 -17   3     1786.40     1839.96     94.25 o 
   4 -17   3      734.12      748.97     40.18 o 
   5 -17   3       62.15       51.11     20.60 o 
   6 -17   3      118.32      107.33     32.16 o 
   7 -17   3      308.86      321.14     94.52 o 
  -9 -16   3      314.73      315.87     48.92 o 
  -8 -16   3     2720.72     2803.64     86.63 o 
  -7 -16   3       90.16      100.26     23.34 o 
  -6 -16   3       97.61      101.34     33.45 o 
  -5 -16   3      319.38      290.04     25.40 o 
  -4 -16   3      806.73      767.59     20.33 o 
  -3 -16   3     2946.77     3125.40     70.35 o 
  -2 -16   3       78.21      100.76     48.19 o 
  -1 -16   3      581.62      665.78     37.85 o 
   0 -16   3     2280.32     2378.47     56.00 o 
   1 -16   3      315.65      317.96     21.01 o 
   2 -16   3      268.73      267.22     23.51 o 
   3 -16   3       95.52      116.42     28.42 o 
   4 -16   3       59.57       38.96     23.27 o 
   5 -16   3     2319.14     2480.08     80.83 o 
   6 -16   3      375.62      396.08     55.99 o 
   7 -16   3       45.63       44.92     34.99 o 
   8 -16   3      143.30      123.57     58.01 o 
  -9 -15   3        1.70       14.45     12.15 o 
  -8 -15   3      249.58      254.06     56.00 o 
  -7 -15   3      176.77      172.20     33.47 o 
  -6 -15   3     1750.93     1847.29     86.48 o 
  -5 -15   3      879.96      851.69     27.33 o 
  -4 -15   3     5667.03     5878.32     99.59 o 
  -3 -15   3     3027.99     3106.08     52.32 o 
  -2 -15   3      465.90      483.84     30.75 o 
  -1 -15   3      285.57      282.23     23.67 o 
   0 -15   3      346.07      399.96     39.82 o 
   1 -15   3     5361.46     5834.61    122.76 o 
   2 -15   3     1567.60     1670.15     40.66 o 
   3 -15   3      420.60      406.54     35.49 o 
   4 -15   3      353.36      421.45     43.79 o 
   5 -15   3     1793.85     1765.79     61.39 o 
   6 -15   3      408.29      424.58     52.54 o 
   7 -15   3      232.58      305.05     65.03 o 
   8 -15   3       41.18       36.73     41.76 o 
  -9 -14   3      141.05      129.15     30.55 o 
  -8 -14   3        8.22       31.39     17.47 o 
  -7 -14   3      422.52      458.90     34.98 o 
  -6 -14   3      132.25      126.69     29.62 o 
  -5 -14   3      572.55      580.69      8.16 o 
  -4 -14   3       23.75       18.75     12.37 o 
  -3 -14   3     2292.88     2266.43     39.57 o 
  -2 -14   3     9849.32    10620.86    280.90 o 
  -1 -14   3      560.08      486.63     21.05 o 
   0 -14   3      183.36      217.03     28.39 o 
   1 -14   3      608.99      675.68     34.65 o 
   2 -14   3      159.51      168.35     24.28 o 
   3 -14   3     1715.54     1755.48     48.46 o 
   4 -14   3       45.91       45.45     13.96 o 
   5 -14   3      213.41      208.65     28.98 o 
   6 -14   3     2525.08     2481.11     86.31 o 
   7 -14   3      397.07      384.94     93.41 o 
   8 -14   3       21.74       26.49     20.34 o 
 -10 -13   3       64.35       69.51     24.52 o 
  -9 -13   3      104.31       72.93     24.46 o 
  -8 -13   3      121.55      113.39     29.27 o 
  -7 -13   3     1167.03     1254.18     51.73 o 
  -6 -13   3     2781.47     2858.32     82.22 o 
  -5 -13   3      445.27      416.43     94.28 o 
  -4 -13   3     2285.68     2349.24     46.49 o 
  -3 -13   3     1707.70     1768.08     40.04 o 
  -2 -13   3      277.23      260.18     14.42 o 
  -1 -13   3      376.67      327.05     26.03 o 
   0 -13   3       29.51       15.88      8.94 o 
   1 -13   3     3363.84     3583.19     68.64 o 
   2 -13   3      619.21      573.61     28.38 o 
   3 -13   3     4077.33     4201.33    104.05 o 
   4 -13   3       24.94       27.41      9.58 o 
   5 -13   3      479.18      448.75     45.37 o 
   6 -13   3      164.04      171.00     30.69 o 
   7 -13   3      393.65      366.81     53.94 o 
   8 -13   3      239.22      206.57     73.35 o 
 -10 -12   3      152.45      126.55     28.03 o 
  -9 -12   3      172.26      194.41     36.75 o 
  -8 -12   3      960.20     1080.59     44.90 o 
  -7 -12   3      271.99      316.59     47.74 o 
  -6 -12   3      123.27      120.19     24.22 o 
  -5 -12   3     2617.87     2520.48     48.55 o 
  -4 -12   3     1022.13     1021.26     10.08 o 
  -3 -12   3     2507.31     2569.20     44.36 o 
  -2 -12   3      997.11      966.79     28.40 o 
  -1 -12   3      973.29      916.26     35.86 o 
   0 -12   3      754.63      625.90     23.41 o 
   1 -12   3      104.54       77.85     16.94 o 
   2 -12   3     1156.56     1109.89     45.69 o 
   3 -12   3      278.59      272.15     21.34 o 
   4 -12   3      445.37      426.36     24.43 o 
   5 -12   3      543.38      576.99     27.68 o 
   6 -12   3      391.32      404.59     38.85 o 
   7 -12   3       66.55       45.40     23.72 o 
   8 -12   3      161.45      244.80     93.44 o 
   9 -12   3       84.38       80.24     27.38 o 
 -10 -11   3       30.26       33.95     15.36 o 
  -9 -11   3      393.46      418.30     43.54 o 
  -8 -11   3       31.03       32.65     11.86 o 
  -7 -11   3       96.54       82.57     17.13 o 
  -6 -11   3     1022.12     1048.81     36.95 o 
  -5 -11   3      738.42      734.65     22.91 o 
  -4 -11   3      703.09      678.44     21.99 o 
  -3 -11   3      926.59      963.51     38.13 o 
  -2 -11   3       20.95       20.57      8.76 o 
  -1 -11   3     6985.79     6978.14     72.16 o 
   0 -11   3     1870.23     2037.42     72.31 o 
   1 -11   3     1155.56     1326.30     49.54 o 
   2 -11   3     2810.95     2696.05     53.84 o 
   3 -11   3      632.07      664.32     31.03 o 
   4 -11   3      754.18      775.71     39.02 o 
   5 -11   3      517.89      512.20     25.84 o 
   6 -11   3      103.00       93.22     15.15 o 
   7 -11   3      529.28      604.87     66.92 o 
   8 -11   3        1.97       -3.40     14.70 o 
   9 -11   3      109.06       59.76     51.10 o 
 -10 -10   3      317.97      243.64     49.54 o 
  -9 -10   3       54.79       34.21     22.72 o 
  -8 -10   3       98.74       87.97     20.78 o 
  -7 -10   3      879.67      935.90     29.76 o 
  -6 -10   3      263.41      240.65     16.66 o 
  -5 -10   3      298.36      273.59     15.03 o 
  -4 -10   3     1825.67     1960.69     17.77 o 
  -3 -10   3     8654.44     8941.79    155.29 o 
  -2 -10   3     8047.46     8242.55    128.97 o 
  -1 -10   3     6755.01     6718.23     75.55 o 
   0 -10   3     6426.69     6629.98     85.14 o 
   1 -10   3      554.90      465.37     30.82 o 
   2 -10   3      818.08      775.99     29.89 o 
   3 -10   3     2865.13     2946.91     52.91 o 
   4 -10   3       66.97       50.62     12.49 o 
   5 -10   3     1026.96     1071.43     45.48 o 
   6 -10   3      639.62      622.86     21.41 o 
   7 -10   3      746.27      683.51     31.60 o 
   8 -10   3      129.26      165.35     42.61 o 
   9 -10   3       29.98       47.95     36.68 o 
 -10  -9   3        4.89        8.32     12.16 o 
  -9  -9   3      282.29      270.49     31.61 o 
  -8  -9   3      201.15      186.86     27.19 o 
  -7  -9   3     1930.73     2128.86     65.93 o 
  -6  -9   3     1123.88     1154.12     36.44 o 
  -5  -9   3     1947.38     1954.35     56.36 o 
  -4  -9   3     1771.83     1682.73     66.43 o 
  -3  -9   3      522.94      497.65     36.36 o 
  -2  -9   3      853.32      818.83     35.97 o 
  -1  -9   3     3004.74     2947.13     39.95 o 
   0  -9   3      661.40      640.87     19.71 o 
   1  -9   3      101.03      107.17     12.24 o 
   2  -9   3     1024.40      900.57     36.19 o 
   3  -9   3     3021.74     2886.95     43.44 o 
   4  -9   3     2318.25     2284.47     46.23 o 
   5  -9   3     1020.72     1057.82     42.29 o 
   6  -9   3      359.22      367.31     40.32 o 
   7  -9   3       68.11       69.43     14.29 o 
   8  -9   3       11.35       25.78     21.72 o 
   9  -9   3      694.93      713.14    125.63 o 
 -11  -8   3      180.75      169.36     61.87 o 
 -10  -8   3      172.31      176.38     29.03 o 
  -9  -8   3      826.25      773.17     33.04 o 
  -8  -8   3      717.89      697.14     24.62 o 
  -7  -8   3     1803.99     1853.17     47.07 o 
  -6  -8   3      626.32      635.26     23.12 o 
  -5  -8   3     6713.46     6971.31    105.03 o 
  -4  -8   3      570.51      609.47     18.70 o 
  -3  -8   3     4758.32     5086.69     64.43 o 
  -2  -8   3     3961.91     4161.90     68.64 o 
  -1  -8   3     2726.98     2699.72     34.31 o 
   0  -8   3     7410.84     7199.66     76.79 o 
   1  -8   3     5742.63     6045.74     86.67 o 
   2  -8   3     9727.96    10211.85    178.85 o 
   3  -8   3      274.07      239.18     15.37 o 
   4  -8   3      938.20      932.05     28.23 o 
   5  -8   3      878.14      875.61     30.14 o 
   6  -8   3      927.24      890.20     28.06 o 
   7  -8   3      773.60      795.46     26.41 o 
   8  -8   3      536.71      566.58     47.21 o 
   9  -8   3      372.17      336.54     56.49 o 
 -11  -7   3      101.88       78.80     32.51 o 
 -10  -7   3       37.14       23.50     13.38 o 
  -9  -7   3      557.61      549.09     31.02 o 
  -8  -7   3      128.27       97.14     23.53 o 
  -7  -7   3      236.13      152.08     59.44 o 
  -6  -7   3     1553.04     1549.02     50.41 o 
  -5  -7   3     4749.97     4825.11     63.95 o 
  -4  -7   3       60.50       37.25      8.99 o 
  -3  -7   3     2887.90     3067.26     43.39 o 
  -2  -7   3      489.39      470.25     22.15 o 
  -1  -7   3     2903.00     3024.26     29.06 o 
   0  -7   3     1106.10      992.18     23.06 o 
   1  -7   3      266.49      242.82     13.61 o 
   2  -7   3    10083.54    10604.19    221.11 o 
   3  -7   3      460.72      419.53     11.93 o 
   4  -7   3     1229.42     1182.19     32.01 o 
   5  -7   3     1489.16     1534.74     34.48 o 
   6  -7   3      692.01      687.68     24.58 o 
   7  -7   3     1561.88     1582.20     57.65 o 
   8  -7   3       98.22       94.02     21.08 o 
   9  -7   3       40.96       33.87     19.18 o 
 -11  -6   3      240.01      260.69     44.50 o 
 -10  -6   3       55.35       43.25     12.03 o 
  -9  -6   3      974.85      901.48     22.70 o 
  -8  -6   3     1636.19     1667.66     44.67 o 
  -7  -6   3      839.38      913.49     38.75 o 
  -6  -6   3      131.05      113.44     20.55 o 
  -5  -6   3     2822.26     2701.72     36.91 o 
  -4  -6   3      527.67      431.36     20.03 o 
  -3  -6   3      203.49      207.08     14.07 o 
  -2  -6   3     3907.13     4004.65     39.21 o 
  -1  -6   3     2427.80     2514.58     31.01 o 
   0  -6   3     2153.96     1920.98     37.73 o 
   1  -6   3     2127.83     2136.95     44.46 o 
   2  -6   3     2065.70     2019.40     53.24 o 
   3  -6   3     1608.55     1463.50     33.85 o 
   4  -6   3      388.53      394.86     11.80 o 
   5  -6   3     2154.34     2120.30     42.61 o 
   6  -6   3     4285.31     4276.10     94.26 o 
   7  -6   3      338.76      309.59     30.74 o 
   8  -6   3      558.19      558.36     39.89 o 
   9  -6   3      249.02      202.58     41.63 o 
 -11  -5   3       89.31       55.81     27.57 o 
 -10  -5   3      422.98      397.00     50.62 o 
  -9  -5   3      357.27      387.01     31.76 o 
  -8  -5   3      254.21      256.49     29.81 o 
  -7  -5   3     1029.50     1081.56     38.48 o 
  -6  -5   3      525.00      512.90     29.24 o 
  -5  -5   3     3451.87     3235.48     47.23 o 
  -4  -5   3     4924.55     5241.26     60.37 o 
  -3  -5   3     2238.93     2289.05     39.37 o 
  -2  -5   3     2257.79     2257.48     46.91 o 
  -1  -5   3     6879.75     7170.44     61.82 o 
   0  -5   3     2358.25     2381.54     46.54 o 
   1  -5   3      496.16      452.84     16.14 o 
   2  -5   3      239.74      265.77     16.93 o 
   3  -5   3     3086.66     3159.17     62.44 o 
   4  -5   3     7025.92     7319.77    111.05 o 
   5  -5   3     3365.30     3563.66     78.55 o 
   6  -5   3     3210.62     3241.64     75.23 o 
   7  -5   3      634.04      634.18     32.54 o 
   8  -5   3      227.89      265.27     36.90 o 
   9  -5   3       46.13       35.80     16.40 o 
 -11  -4   3       59.01       54.64     19.89 o 
 -10  -4   3      381.15      444.19     43.76 o 
  -9  -4   3      467.86      505.91     31.84 o 
  -8  -4   3      993.88     1014.21     29.30 o 
  -7  -4   3     1167.16     1203.38     42.34 o 
  -6  -4   3       16.25       12.62     10.17 o 
  -5  -4   3     3610.91     3396.65     59.77 o 
  -4  -4   3      827.06      990.72     29.35 o 
  -3  -4   3     2755.07     2849.56     23.15 o 
  -2  -4   3     8536.30     8560.92     56.79 o 
  -1  -4   3     5392.64     5300.60     32.39 o 
   0  -4   3      259.99      273.27     14.06 o 
   1  -4   3     1446.32     1515.92     30.16 o 
   2  -4   3       67.57       77.74      8.78 o 
   3  -4   3     3467.63     3599.47     44.11 o 
   4  -4   3     2129.52     2342.87     37.42 o 
   5  -4   3     1327.57     1333.08     47.51 o 
   6  -4   3     6412.12     6862.95    118.90 o 
   7  -4   3     1432.26     1485.60     44.68 o 
   8  -4   3       31.93       30.73     10.75 o 
   9  -4   3        2.44       24.29     18.97 o 
 -11  -3   3      126.37       79.11     25.77 o 
 -10  -3   3      298.49      336.48     47.11 o 
  -9  -3   3     1020.25      989.39     28.15 o 
  -8  -3   3      226.31      224.04     33.90 o 
  -7  -3   3      193.72      198.90     24.69 o 
  -6  -3   3     1366.94     1298.77     47.18 o 
  -5  -3   3      980.22      905.46     33.63 o 
  -4  -3   3     3023.14     3344.97     42.81 o 
  -3  -3   3     1646.22     1732.99     32.87 o 
  -2  -3   3     2359.42     2438.80     54.29 o 
  -1  -3   3     5449.51     5639.65     34.41 o 
   0  -3   3    11065.11    10781.07     89.48 o 
   1  -3   3     2843.85     2829.58     27.85 o 
   2  -3   3     2362.33     2415.75     27.10 o 
   3  -3   3     2176.96     2128.38     42.20 o 
   4  -3   3      200.56      206.03     11.29 o 
   5  -3   3      539.91      586.83     32.43 o 
   6  -3   3      234.06      259.81     38.77 o 
   7  -3   3      788.74      860.84     53.34 o 
   8  -3   3      153.64      135.20     19.60 o 
   9  -3   3      364.30      293.26     76.26 o 
  10  -3   3      470.48      399.92     69.45 o 
 -11  -2   3       58.77       42.63      9.90 o 
 -10  -2   3      105.65      110.44     24.30 o 
  -9  -2   3      843.69      805.21     23.84 o 
  -8  -2   3     2404.38     2526.04     63.74 o 
  -7  -2   3      267.96      273.21     29.25 o 
  -6  -2   3      205.41      212.65     15.52 o 
  -5  -2   3     1005.81      952.06     33.00 o 
  -4  -2   3      909.83      885.39     23.71 o 
  -3  -2   3     4392.09     4316.92     19.22 o 
  -2  -2   3     3372.97     3391.11     35.08 o 
  -1  -2   3    14081.69    15121.73    123.04 o 
   0  -2   3    10805.68    10393.01     56.96 o 
   1  -2   3     3153.49     2954.64     21.10 o 
   2  -2   3     4682.63     4686.89     44.50 o 
   3  -2   3      333.28      297.42     26.88 o 
   4  -2   3      315.88      301.54     26.61 o 
   5  -2   3     3250.13     3409.85     77.36 o 
   6  -2   3      592.49      627.32     28.24 o 
   7  -2   3      627.10      612.67     47.07 o 
   8  -2   3      790.76      809.08     31.77 o 
   9  -2   3      435.80      387.68     57.38 o 
  10  -2   3      145.73       78.93     35.88 o 
 -11  -1   3      113.23      127.03     33.98 o 
 -10  -1   3      195.29      166.76     39.02 o 
  -9  -1   3      124.46      134.09     20.47 o 
  -8  -1   3       42.86       46.47     12.39 o 
  -7  -1   3       49.67       33.31     10.63 o 
  -6  -1   3      976.12     1010.68     35.05 o 
  -5  -1   3     4386.47     4195.41     48.95 o 
  -4  -1   3     1532.85     1552.96     32.27 o 
  -3  -1   3     2422.51     2545.71     19.11 o 
  -2  -1   3     2501.46     2399.23     49.76 o 
  -1  -1   3     6809.44     6800.48     77.90 o 
   0  -1   3      557.76      521.53     17.86 o 
   1  -1   3     3500.02     3648.77     45.48 o 
   2  -1   3     1129.46     1085.81     25.93 o 
   3  -1   3      572.70      548.31     36.44 o 
   4  -1   3     1170.54     1128.66     50.71 o 
   5  -1   3      728.69      686.38     49.63 o 
   6  -1   3      431.11      457.85     52.51 o 
   7  -1   3     2002.01     2047.66     78.78 o 
   8  -1   3      528.43      504.69     30.63 o 
   9  -1   3      643.17      691.97     33.92 o 
  10  -1   3      300.23      257.52     43.07 o 
 -11   0   3       88.39       82.00     26.67 o 
 -10   0   3     2192.62     2246.76     47.06 o 
  -9   0   3        1.74        4.25      7.11 o 
  -8   0   3      756.19      708.30     25.99 o 
  -7   0   3      208.47      192.99     16.58 o 
  -6   0   3        1.50        7.65      6.35 o 
  -5   0   3     1142.95     1012.18     40.44 o 
  -4   0   3      103.38       89.93     12.04 o 
  -3   0   3    11528.90    11791.87     81.49 o 
  -2   0   3    11234.31    11323.44     51.71 o 
  -1   0   3    20451.63    20796.81    151.05 o 
   0   0   3     8370.89     8795.66    122.06 o 
   1   0   3     4122.08     4008.61     45.88 o 
   2   0   3      430.87      500.68     13.05 o 
   3   0   3      252.66      205.96     21.09 o 
   4   0   3       44.99       33.45     15.17 o 
   5   0   3      273.77      318.26     30.19 o 
   6   0   3     3073.90     3083.01     70.53 o 
   7   0   3     4156.44     4530.41     67.55 o 
   8   0   3       63.53       23.94     12.74 o 
   9   0   3        6.97       15.76      9.18 o 
  10   0   3        6.53       28.65     36.82 o 
 -10   1   3      199.98      196.57     39.77 o 
  -9   1   3      104.36      101.74     19.31 o 
  -8   1   3       35.04       54.21     14.25 o 
  -7   1   3       16.34       13.79      7.00 o 
  -6   1   3      778.97      762.32     30.08 o 
  -5   1   3     4375.72     4097.33     48.20 o 
  -4   1   3     1601.15     1631.12     37.10 o 
  -3   1   3     2420.29     2585.97     31.95 o 
  -2   1   3     2454.95     2311.87     42.74 o 
  -1   1   3     6833.05     6856.03     33.47 o 
   0   1   3      636.18      578.17     18.84 o 
   1   1   3     4024.71     3967.27     35.77 o 
   2   1   3      834.44      804.01     16.96 o 
   3   1   3      581.58      499.78     25.45 o 
   4   1   3     1129.28     1113.87     63.84 o 
   5   1   3      680.80      628.65     36.77 o 
   6   1   3      378.26      366.44     58.36 o 
   7   1   3     2037.44     2105.56     79.57 o 
   8   1   3      484.94      457.72     41.39 o 
   9   1   3      733.03      739.22     62.72 o 
 -11   2   3       29.20       -8.04     40.45 o 
 -10   2   3      124.08      140.54     58.64 o 
  -9   2   3      861.47      867.11     32.02 o 
  -8   2   3     2405.76     2513.99     67.10 o 
  -7   2   3      296.13      279.12     21.27 o 
  -6   2   3      219.15      229.39     11.51 o 
  -5   2   3      902.48      862.70     33.32 o 
  -4   2   3      838.40      821.85     25.81 o 
  -3   2   3     4102.41     4116.81     22.88 o 
  -2   2   3     3504.28     3414.06     24.17 o 
  -1   2   3    14233.61    15225.28    112.58 o 
   0   2   3    11554.73    10772.28     48.48 o 
   1   2   3     3099.84     2977.78     29.59 o 
   2   2   3     4482.94     4505.55     47.78 o 
   3   2   3      352.14      299.05     18.34 o 
   4   2   3      317.50      302.63     35.98 o 
   5   2   3     3227.77     3310.98     78.66 o 
   6   2   3      601.71      607.33     32.99 o 
   7   2   3      700.60      761.13     30.64 o 
   8   2   3      708.64      698.61     33.58 o 
   9   2   3      398.66      310.01     91.42 o 
  10   2   3      183.93      119.12     40.23 o 
 -11   3   3      165.25       77.09     42.61 o 
 -10   3   3      356.04      412.00     73.86 o 
  -9   3   3     1042.65     1057.50     50.96 o 
  -8   3   3      245.80      196.13     24.32 o 
  -7   3   3      161.54      139.02     15.81 o 
  -6   3   3     1353.18     1247.07     35.47 o 
  -5   3   3      993.16      882.44     30.68 o 
  -4   3   3     3316.64     3669.55     42.00 o 
  -3   3   3     1391.33     1430.60     34.17 o 
  -2   3   3     2291.26     2270.22     46.93 o 
  -1   3   3     4886.83     5344.60     48.26 o 
   0   3   3    10764.11    10757.48     74.75 o 
   1   3   3     2708.34     2713.85     38.16 o 
   2   3   3     2670.16     2711.11     40.43 o 
   3   3   3     2191.45     2039.06     37.84 o 
   4   3   3      177.62      172.95     32.15 o 
   5   3   3      456.38      455.94     16.65 o 
   6   3   3      262.39      323.54     58.59 o 
   7   3   3      717.03      806.20     65.16 o 
   8   3   3      187.51      212.34     53.81 o 
   9   3   3      362.91      265.54     72.42 o 
  10   3   3      473.08      482.09    121.41 o 
 -11   4   3       41.15       53.79     51.41 o 
 -10   4   3      402.32      433.51    130.03 o 
  -9   4   3      437.13      477.48     80.08 o 
  -8   4   3      909.56      975.20     77.30 o 
  -7   4   3     1055.56     1017.23     38.94 o 
  -6   4   3       15.62       10.46      3.26 o 
  -5   4   3     3424.75     3270.82     60.92 o 
  -4   4   3      765.63      919.34     31.19 o 
  -3   4   3     2905.15     2975.53     30.63 o 
  -2   4   3     8756.57     8573.50     78.67 o 
  -1   4   3     5558.96     5478.90     53.59 o 
   0   4   3      351.23      362.20     13.16 o 
   1   4   3     1547.65     1602.86     34.82 o 
   2   4   3      107.88      129.59     12.67 o 
   3   4   3     3269.27     3370.44     57.28 o 
   4   4   3     2084.98     2234.29     46.53 o 
   5   4   3     1266.07     1295.25     57.93 o 
   6   4   3     6537.44     6813.20    140.20 o 
   7   4   3     1518.67     1590.29     64.67 o 
   8   4   3       16.34        0.24     18.98 o 
   9   4   3        4.28       30.28     15.72 o 
 -11   5   3      111.22       51.99     32.60 o 
 -10   5   3      389.94      392.79    111.04 o 
  -9   5   3      294.01      340.29     62.27 o 
  -8   5   3      211.31      222.84     42.02 o 
  -7   5   3      925.24     1019.73    106.91 o 
  -6   5   3      510.23      495.10     31.19 o 
  -5   5   3     3488.75     3351.26     68.57 o 
  -4   5   3     4706.06     4875.62     95.57 o 
  -3   5   3     2235.39     2328.52     35.07 o 
  -2   5   3     2160.86     2163.75     44.60 o 
  -1   5   3     6573.06     7042.02     41.14 o 
   0   5   3     2586.58     2592.21     19.45 o 
   1   5   3      594.14      538.86     14.82 o 
   2   5   3      300.23      321.29     13.58 o 
   3   5   3     3165.51     3279.46     96.91 o 
   4   5   3     6679.14     6872.04    104.98 o 
   5   5   3     3425.64     3538.82     87.94 o 
   6   5   3     3234.84     3337.18    142.11 o 
   7   5   3      607.95      688.76     89.88 o 
   8   5   3      257.73      276.10     48.80 o 
   9   5   3      112.36       73.46     24.95 o 
 -11   6   3      192.16      250.18     64.93 o 
 -10   6   3       69.34       32.64     32.01 o 
  -9   6   3      995.50     1034.95     79.58 o 
  -8   6   3     1792.65     1904.88     88.66 o 
  -7   6   3      968.58     1040.54     48.96 o 
  -6   6   3      130.73      120.68     32.24 o 
  -5   6   3     2817.33     2698.38     55.50 o 
  -4   6   3      564.33      457.40     42.70 o 
  -3   6   3       98.26      112.95     18.95 o 
  -2   6   3     3840.10     3914.85     39.35 o 
  -1   6   3     2120.37     2174.34     43.03 o 
   0   6   3     2015.52     1816.44     35.72 o 
   1   6   3     1956.09     1932.63     39.70 o 
   2   6   3     2177.99     2048.34     48.72 o 
   3   6   3     1541.92     1371.67     46.35 o 
   4   6   3      455.28      394.51     36.79 o 
   5   6   3     2275.32     2219.60     65.50 o 
   6   6   3     4095.59     4090.15     85.42 o 
   7   6   3      286.96      273.41     69.29 o 
   8   6   3      524.39      516.90    124.27 o 
   9   6   3      268.40      260.98     64.53 o 
 -10   7   3       65.47       72.56     36.46 o 
  -9   7   3      491.60      460.84     94.88 o 
  -8   7   3      123.23       97.30     48.09 o 
  -7   7   3      232.87      216.97     34.23 o 
  -6   7   3     1582.87     1557.56     80.63 o 
  -5   7   3     4739.43     4866.04     89.85 o 
  -4   7   3       65.50       25.46     18.09 o 
  -3   7   3     2472.85     2603.46     41.45 o 
  -2   7   3      446.18      430.86     15.16 o 
  -1   7   3     3088.02     3204.44     31.42 o 
   0   7   3     1065.16      959.67     23.20 o 
   1   7   3      275.72      246.27     15.21 o 
   2   7   3     9821.25    10262.97    127.12 o 
   3   7   3      536.40      453.60     13.30 o 
   4   7   3     1307.39     1101.21     89.74 o 
   5   7   3     1397.22     1413.10     59.99 o 
   6   7   3      654.41      632.41     31.86 o 
   7   7   3     1723.58     1705.84    145.79 o 
   8   7   3       70.88       51.34     23.07 o 
   9   7   3       32.78       33.72     20.72 o 
 -11   8   3      145.82      121.01     61.78 o 
 -10   8   3      181.97      240.31     78.93 o 
  -9   8   3      831.52      835.37     58.24 o 
  -8   8   3      682.93      639.66     43.71 o 
  -7   8   3     1868.30     1952.50     55.58 o 
  -6   8   3      653.36      658.93     39.46 o 
  -5   8   3     6801.69     7177.46    148.62 o 
  -4   8   3      584.47      611.76     27.39 o 
  -3   8   3     5195.10     5383.07     85.40 o 
  -2   8   3     4045.01     4112.12     38.37 o 
  -1   8   3     2758.64     2727.80     37.18 o 
   0   8   3     7392.74     7176.26     67.27 o 
   1   8   3     5638.27     6127.21     76.62 o 
   2   8   3     9867.19    10316.04    116.78 o 
   3   8   3      275.62      217.83     14.44 o 
   4   8   3      925.20      866.30     46.06 o 
   5   8   3      804.17      835.72     46.54 o 
   6   8   3      984.73      925.88     29.33 o 
   7   8   3      785.26      844.14     47.85 o 
   8   8   3      533.19      522.31    104.17 o 
   9   8   3      386.63      435.01     68.47 o 
 -10   9   3        5.85      -29.68     48.00 o 
  -9   9   3      309.76      401.95     51.55 o 
  -8   9   3      161.54      142.29     29.83 o 
  -7   9   3     1924.96     2117.29     63.67 o 
  -6   9   3     1045.97     1104.13     70.89 o 
  -5   9   3     1975.76     1984.78     72.28 o 
  -4   9   3     1481.74     1308.79     58.42 o 
  -3   9   3      509.47      502.59     22.91 o 
  -2   9   3      860.16      797.63     28.71 o 
  -1   9   3     2852.88     2787.60     57.83 o 
   0   9   3      702.03      682.08     24.88 o 
   1   9   3       35.15       41.22      9.87 o 
   2   9   3     1033.05      893.12     36.61 o 
   3   9   3     2895.92     2744.95     60.37 o 
   4   9   3     2361.20     2281.10     62.30 o 
   5   9   3     1080.59     1056.58     63.59 o 
   6   9   3      381.19      365.59     16.58 o 
   7   9   3       58.06       56.77     34.89 o 
   8   9   3       10.87        6.56     21.64 o 
   9   9   3      633.01      549.08    121.50 o 
 -10  10   3      337.88      410.97     71.39 o 
  -9  10   3       58.32       53.75     18.05 o 
  -8  10   3       73.84       51.24     17.35 o 
  -7  10   3      912.10      954.08     51.33 o 
  -6  10   3      312.35      307.18     39.55 o 
  -5  10   3      333.69      302.17     25.58 o 
  -4  10   3     1917.73     2032.79     67.91 o 
  -3  10   3     8539.62     8699.25    116.35 o 
  -2  10   3     8025.70     8340.74    166.18 o 
  -1  10   3     6771.16     6773.87     77.44 o 
   0  10   3     6311.39     6384.88    121.97 o 
   1  10   3      621.56      534.32     26.43 o 
   2  10   3      905.61      835.05     28.97 o 
   3  10   3     3055.30     3004.89     73.70 o 
   4  10   3       82.15       41.54     15.85 o 
   5  10   3     1115.39     1177.08     45.36 o 
   6  10   3      617.66      597.10     23.77 o 
   7  10   3      862.37      831.75     49.79 o 
   8  10   3      114.05       86.40     22.49 o 
   9  10   3       24.26       59.69     39.13 o 
  -9  11   3      393.96      393.09     45.80 o 
  -8  11   3       39.33       28.44     16.09 o 
  -7  11   3      125.39      107.66     23.08 o 
  -6  11   3      930.38      990.06     51.69 o 
  -5  11   3      775.22      814.77     56.56 o 
  -4  11   3      657.29      632.78     39.51 o 
  -3  11   3     1103.99     1170.80     36.44 o 
  -2  11   3       42.98       51.91     13.36 o 
  -1  11   3     6879.65     6814.20     70.38 o 
   0  11   3     2013.57     2145.07     44.10 o 
   1  11   3     1323.04     1511.92     53.20 o 
   2  11   3     2674.13     2547.98     51.96 o 
   3  11   3      504.00      460.41     47.01 o 
   4  11   3      790.83      846.93     48.33 o 
   5  11   3      569.60      553.44     21.73 o 
   6  11   3       93.92       82.28     20.17 o 
   7  11   3      446.75      439.77     69.23 o 
   8  11   3        4.53        6.15     15.78 o 
   9  11   3      135.88      127.56     51.14 o 
 -10  12   3      128.91      109.06     43.37 o 
  -9  12   3      229.08      253.87     50.15 o 
  -8  12   3      914.46     1069.73     67.24 o 
  -7  12   3      231.19      248.10     42.49 o 
  -6  12   3      111.22       79.61     43.49 o 
  -5  12   3     2781.34     2681.99     85.06 o 
  -4  12   3      992.16      960.14     55.86 o 
  -3  12   3     2652.71     2728.64     61.39 o 
  -2  12   3      919.99      877.47     41.47 o 
  -1  12   3     1091.30     1040.83     33.77 o 
   0  12   3      796.29      689.65     25.44 o 
   1  12   3      105.85       87.71     21.39 o 
   2  12   3     1210.37     1170.05     42.19 o 
   3  12   3      242.51      200.36     43.72 o 
   4  12   3      334.60      353.56     33.36 o 
   5  12   3      410.24      451.58     37.92 o 
   6  12   3      426.13      412.31     19.32 o 
   7  12   3       88.61       92.09     31.57 o 
   8  12   3      164.74      164.03     39.97 o 
   9  12   3       73.58       76.18     26.43 o 
 -10  13   3       85.72      119.12     69.28 o 
  -9  13   3       99.91       97.65     35.47 o 
  -8  13   3      100.78       91.66     21.90 o 
  -7  13   3     1019.95     1066.18     33.24 o 
  -6  13   3     2702.22     2728.09     79.73 o 
  -5  13   3      453.06      462.46     85.33 o 
  -3  13   3     1572.30     1689.68     59.47 o 
  -2  13   3      310.28      307.86     23.68 o 
  -1  13   3      438.88      380.70     18.09 o 
   0  13   3       27.21       20.93      8.15 o 
   1  13   3     3413.58     3532.50     68.77 o 
   2  13   3      697.45      699.51     31.35 o 
   3  13   3     4204.24     4211.60    178.40 o 
   4  13   3       41.53       42.53     13.67 o 
   5  13   3      536.05      525.62     23.30 o 
   6  13   3      208.99      199.41     32.20 o 
   7  13   3      387.89      336.12     90.26 o 
   8  13   3      236.78      171.86     52.76 o 
  -9  14   3      149.57      120.86     33.17 o 
  -8  14   3        9.14       23.46     10.32 o 
  -7  14   3      526.04      500.33     74.79 o 
  -6  14   3      124.10      133.87     28.65 o 
  -5  14   3      579.06      590.81     41.07 o 
  -3  14   3     2352.20     2386.34     62.00 o 
  -2  14   3     9998.54    10531.37    275.19 o 
  -1  14   3      533.64      504.02     32.91 o 
   0  14   3      197.87      214.49     26.88 o 
   1  14   3      714.37      699.18     71.53 o 
   2  14   3      186.70      179.89     28.99 o 
   3  14   3     1574.32     1570.83     32.01 o 
   4  14   3       44.94       44.93     12.40 o 
   5  14   3      211.86      236.74     38.04 o 
   6  14   3     2440.34     2526.07     77.50 o 
   7  14   3      390.17      353.20     79.08 o 
   8  14   3       22.66       17.66     21.78 o 
  -9  15   3        3.06        5.22     11.80 o 
  -8  15   3      249.74      272.12     43.03 o 
  -7  15   3      133.85      114.20     29.62 o 
  -6  15   3     1588.99     1725.75     68.30 o 
  -5  15   3      997.95     1016.00     71.92 o 
  -3  15   3     3026.65     3081.17     59.41 o 
  -2  15   3      446.95      493.19     36.16 o 
  -1  15   3      248.69      302.32     31.64 o 
   0  15   3      290.71      263.88     41.16 o 
   1  15   3     5064.83     5481.17    113.66 o 
   2  15   3     1637.52     1696.03     92.82 o 
   3  15   3      409.59      338.18     34.09 o 
   4  15   3      268.58      309.30     27.73 o 
   5  15   3     1818.47     1795.53     60.79 o 
   6  15   3      398.15      415.25     34.79 o 
   7  15   3      225.67      253.47     70.83 o 
   8  15   3       70.26       39.07     20.75 o 
  -9  16   3      337.01      331.28     52.98 o 
  -8  16   3     2819.13     2953.01     92.03 o 
  -7  16   3       82.87       72.75     20.26 o 
  -6  16   3       98.47      100.36     30.69 o 
  -5  16   3      264.48      277.82     49.53 o 
  -4  16   3      819.31      829.63     66.72 o 
  -3  16   3     3120.98     3192.34     61.72 o 
  -2  16   3       74.18       68.03     11.99 o 
  -1  16   3      623.02      675.29     39.50 o 
   0  16   3     2606.33     2606.91     62.06 o 
   1  16   3      290.35      305.14     50.03 o 
   2  16   3      315.62      307.03     41.45 o 
   3  16   3       81.73      102.66     26.31 o 
   4  16   3       90.64       93.22     21.01 o 
   5  16   3     2363.48     2592.70     78.05 o 
   6  16   3      354.54      342.03     39.52 o 
   7  16   3       28.51      -20.79     49.57 o 
   8  16   3      118.25      113.64     48.00 o 
  -9  17   3      290.54      174.24     55.68 o 
  -8  17   3       21.22       24.31     16.13 o 
  -7  17   3      334.92      308.78     53.22 o 
  -6  17   3      957.41      927.73     40.17 o 
  -5  17   3     1822.54     1859.88     76.06 o 
  -4  17   3       10.83       34.71     53.07 o 
  -3  17   3      993.78      911.08     44.58 o 
  -2  17   3     2199.68     2009.05    104.73 o 
  -1  17   3     1075.12     1081.80     46.28 o 
   0  17   3     1895.34     1830.72     61.83 o 
   1  17   3      160.05      191.98     31.98 o 
   2  17   3     1851.94     1856.29     50.28 o 
   3  17   3     1821.98     1862.18     60.02 o 
   4  17   3      711.19      730.20     28.12 o 
   5  17   3       73.21       79.68     21.20 o 
   6  17   3      116.63       84.61     20.16 o 
   7  17   3      371.20      296.52    110.77 o 
  -8  18   3      167.61      181.12     50.75 o 
  -7  18   3      620.52      566.78     37.81 o 
  -6  18   3      331.42      312.40     32.85 o 
  -5  18   3      200.38      214.07     36.65 o 
  -4  18   3      838.03      858.31     78.91 o 
  -3  18   3       30.69       20.32     19.52 o 
  -2  18   3     3397.10     3281.79     91.60 o 
  -1  18   3     2095.66     2173.63     48.86 o 
   0  18   3      865.63      870.82     41.87 o 
   1  18   3      766.85      849.02     48.12 o 
   2  18   3      100.21       44.43     17.64 o 
   3  18   3     1205.19     1159.07     53.36 o 
   4  18   3      157.35      168.60     24.48 o 
   5  18   3       22.49       15.27      9.52 o 
   6  18   3      252.97      275.72     39.10 o 
   7  18   3      531.90      465.21    156.93 o 
  -8  19   3      198.30      163.48     41.39 o 
  -7  19   3      285.67      244.69     49.47 o 
  -6  19   3     1075.17     1098.87     66.76 o 
  -5  19   3     1348.77     1330.11     68.76 o 
  -4  19   3     1618.87     1605.85     71.24 o 
  -3  19   3       59.20       38.45     17.84 o 
  -2  19   3     1173.39     1087.82     35.72 o 
  -1  19   3      333.15      331.18     33.93 o 
   0  19   3       83.07       65.90     17.00 o 
   1  19   3      347.56      362.28     29.21 o 
   2  19   3      254.49      210.98     38.23 o 
   3  19   3     1487.54     1582.46     89.31 o 
   4  19   3     1425.13     1515.31     52.33 o 
   5  19   3       32.03       37.91     14.57 o 
   6  19   3      360.99      307.39     41.95 o 
   7  19   3       81.73       63.50     31.03 o 
  -8  20   3      155.13      131.44     32.66 o 
  -7  20   3        3.50       19.03     18.87 o 
  -6  20   3       54.74       50.81     22.05 o 
  -5  20   3       55.07       55.57     19.59 o 
  -4  20   3      396.09      389.97     68.92 o 
  -3  20   3     1742.83     1838.13     67.49 o 
  -2  20   3       53.37       39.15     11.08 o 
  -1  20   3      317.34      306.62     33.32 o 
   0  20   3      438.47      461.37     44.19 o 
   1  20   3      747.87      659.05     43.47 o 
   2  20   3      181.19      169.52     31.19 o 
   3  20   3      437.72      432.77     36.98 o 
   4  20   3      889.16      956.20     40.69 o 
   5  20   3     1340.75     1339.81     43.21 o 
   6  20   3     1059.31     1102.14     62.48 o 
  -7  21   3      119.38       93.87     33.28 o 
  -6  21   3     1089.28     1128.91    108.07 o 
  -5  21   3     1129.89     1160.72     50.55 o 
  -4  21   3      443.98      388.23     74.75 o 
  -3  21   3      687.83      659.51     31.02 o 
  -2  21   3      858.49      868.48     40.17 o 
  -1  21   3      843.44      878.16     21.65 o 
   0  21   3      591.39      569.09     39.61 o 
   1  21   3       52.46       29.15     17.84 o 
   2  21   3     1671.97     1697.76     61.39 o 
   3  21   3      340.16      302.18     51.78 o 
   4  21   3      198.08      164.75     33.67 o 
   5  21   3      392.40      331.57     52.82 o 
   6  21   3       28.55       11.12     13.71 o 
  -7  22   3        1.45        1.50     17.43 o 
  -6  22   3       19.54       22.94     17.62 o 
  -5  22   3       10.34        7.36     32.37 o 
  -4  22   3      288.99      239.44     69.43 o 
  -3  22   3      230.77      243.28     50.12 o 
  -2  22   3      804.25      823.20     50.71 o 
  -1  22   3      877.32      887.61     29.23 o 
   0  22   3      235.88      243.93     49.81 o 
   1  22   3       43.72       35.84     15.25 o 
   2  22   3      277.45      263.04     35.17 o 
   3  22   3      132.81      116.42     30.34 o 
   4  22   3      367.55      297.45     73.87 o 
   5  22   3       41.50       23.54     14.80 o 
  -6  23   3       54.88       88.73     25.13 o 
  -5  23   3      151.35      154.67     31.03 o 
  -4  23   3      477.41      524.62     67.32 o 
  -3  23   3      273.24      295.43     49.54 o 
  -2  23   3      511.57      479.02     64.00 o 
  -1  23   3      742.59      688.83     41.57 o 
   0  23   3       25.13        8.65     30.62 o 
   1  23   3      786.67      762.10     44.78 o 
   2  23   3      238.61      226.00     37.21 o 
   3  23   3      276.02      261.10     58.83 o 
   4  23   3      354.95      295.47     87.88 o 
   5  23   3       13.91        8.72     11.86 o 
  -6  24   3       24.84       27.68     13.96 o 
  -5  24   3      341.16      330.71    103.13 o 
  -4  24   3       65.73       42.01     17.03 o 
  -3  24   3      287.70      265.82     56.89 o 
  -2  24   3      406.77      422.95     37.52 o 
  -1  24   3      191.95      192.03     52.48 o 
   0  24   3      246.87      274.38    128.55 o 
   1  24   3       12.64        1.25     13.16 o 
   2  24   3       16.78       19.75     19.50 o 
   3  24   3      214.67      171.26     39.00 o 
   4  24   3       41.61       48.69     15.15 o 
  -5  25   3      459.67      407.51     91.03 o 
  -4  25   3     1336.81     1426.73     73.48 o 
  -3  25   3      800.88      810.77     77.41 o 
  -2  25   3      162.69      138.93     50.67 o 
  -1  25   3      152.17       48.18     37.34 o 
   0  25   3      258.07      256.29     54.33 o 
   1  25   3      142.33      127.68     46.96 o 
   2  25   3      271.81      274.41     44.23 o 
   3  25   3      111.15       74.38     34.13 o 
  -4  26   3      256.61      179.56     53.21 o 
  -3  26   3      498.52      456.38     67.48 o 
  -2  26   3      122.69      196.76     61.80 o 
  -1  26   3      313.63      409.03     57.01 o 
   0  26   3      318.62      255.68     70.81 o 
   1  26   3      109.66       75.59     31.81 o 
   2  26   3      360.27      321.68     63.85 o 
   3  26   3       13.48       11.24     12.43 o 
  -3  27   3      102.77       68.92     39.15 o 
  -2  27   3        5.05       18.77     37.07 o 
  -1  27   3       55.07       74.17     36.31 o 
   0  27   3      236.09      195.84     41.16 o 
   1  27   3      455.88      379.56    118.27 o 
  -2 -27   4      771.01      826.13     43.65 o 
  -1 -27   4      332.96      291.32     32.93 o 
   0 -27   4      364.43      353.79     43.68 o 
  -4 -26   4      313.16      236.62     73.12 o 
  -3 -26   4       96.69       52.53     21.73 o 
  -2 -26   4      980.85      921.05     31.60 o 
  -1 -26   4      218.91      224.38     54.59 o 
   0 -26   4      132.86      114.37     35.58 o 
   1 -26   4      366.43      390.20     39.54 o 
   2 -26   4        6.99       -2.11     19.58 o 
  -5 -25   4      562.74      568.03     62.65 o 
  -4 -25   4      745.95      749.64     36.16 o 
  -3 -25   4      237.01      257.38     49.14 o 
  -2 -25   4      494.81      513.46     29.33 o 
  -1 -25   4        1.79        9.52     14.69 o 
   0 -25   4      274.82      239.14     79.02 o 
   1 -25   4       31.03       54.60     22.24 o 
   2 -25   4       35.71       23.64     14.07 o 
   3 -25   4      864.43      958.35     79.25 o 
  -5 -24   4      677.43      660.07     61.63 o 
  -4 -24   4      141.92      119.06     30.11 o 
  -3 -24   4       99.37       57.15     31.36 o 
  -2 -24   4      131.18      135.71     22.11 o 
  -1 -24   4       88.13      131.16     34.59 o 
   0 -24   4       57.55       78.76     32.40 o 
   1 -24   4      219.98      217.59     60.97 o 
   2 -24   4       99.63       97.22     30.64 o 
   3 -24   4        8.63        7.03     18.98 o 
   4 -24   4      203.48      204.16     44.82 o 
  -6 -23   4      335.10      289.82     93.09 o 
  -5 -23   4       52.23       34.08     19.58 o 
  -4 -23   4      136.93      115.08     34.13 o 
  -3 -23   4      917.82      968.13     53.24 o 
  -2 -23   4      315.62      378.56     32.89 o 
  -1 -23   4       46.83       31.11     22.65 o 
   0 -23   4     1199.13     1255.10     58.20 o 
   1 -23   4      205.46      187.17     41.99 o 
   2 -23   4      883.77     1043.82    105.74 o 
   3 -23   4       11.53       21.41     13.00 o 
   4 -23   4        9.05       15.28     31.07 o 
  -7 -22   4      611.26      698.06     79.20 o 
  -6 -22   4      189.89      139.22     45.44 o 
  -5 -22   4      155.74      123.38     36.92 o 
  -4 -22   4       65.27       86.46     26.66 o 
  -3 -22   4      249.09      228.14     48.80 o 
  -2 -22   4      792.81      770.00     32.39 o 
  -1 -22   4      440.28      407.15     31.71 o 
   0 -22   4      803.74      892.17     60.69 o 
   1 -22   4      333.79      359.27     52.05 o 
   2 -22   4      413.78      410.12     45.66 o 
   3 -22   4      150.36      132.96     38.87 o 
   4 -22   4      853.26      794.12     83.24 o 
   5 -22   4      192.07      163.64     55.81 o 
  -7 -21   4      483.94      475.72    111.71 o 
  -6 -21   4       34.69       13.22     11.73 o 
  -5 -21   4      658.24      671.00     35.99 o 
  -4 -21   4      218.26      207.55     44.50 o 
  -3 -21   4      301.97      273.46     29.37 o 
  -2 -21   4      590.83      554.13     39.13 o 
  -1 -21   4      426.36      439.31     42.79 o 
   0 -21   4      322.50      286.84     41.28 o 
   1 -21   4     1143.08     1024.81     95.18 o 
   2 -21   4       69.22       43.36     25.43 o 
   3 -21   4      565.80      598.72     49.15 o 
   4 -21   4      738.81      749.45     36.42 o 
   5 -21   4      476.01      523.79     71.93 o 
  -8 -20   4      163.10      155.56     59.36 o 
  -7 -20   4      326.47      270.31     77.92 o 
  -6 -20   4       33.95       14.55     17.77 o 
  -5 -20   4      363.17      321.14     93.49 o 
  -4 -20   4      129.30      139.97     29.52 o 
  -3 -20   4      164.65      151.38     32.75 o 
  -2 -20   4      145.78      141.01     31.62 o 
  -1 -20   4     1282.35     1296.09     47.15 o 
   0 -20   4     1571.19     1706.53     52.02 o 
   1 -20   4      989.06      946.26     89.49 o 
   2 -20   4       98.78       99.46     30.91 o 
   3 -20   4      112.28      128.17     34.91 o 
   4 -20   4      131.51      144.47     35.95 o 
   5 -20   4      367.18      311.74     60.59 o 
   6 -20   4      276.33      260.54     79.29 o 
  -8 -19   4       31.17       78.77     31.50 o 
  -7 -19   4      282.13      243.42     65.22 o 
  -6 -19   4      489.40      496.55     45.43 o 
  -5 -19   4       24.00       10.02     12.40 o 
  -4 -19   4      203.24      217.48     28.56 o 
  -3 -19   4     1726.81     1725.77     48.76 o 
  -2 -19   4     1196.33     1247.51     46.50 o 
  -1 -19   4     1692.66     1796.72     65.04 o 
   0 -19   4      131.64      128.11     25.54 o 
   1 -19   4      139.43      123.98     28.71 o 
   2 -19   4     1112.12     1183.83     53.45 o 
   3 -19   4       98.80      120.06     26.02 o 
   4 -19   4       24.30        5.52     15.07 o 
   5 -19   4     1749.86     1986.36     77.60 o 
   6 -19   4        0.85       -0.58     45.66 o 
  -8 -18   4        9.35       20.26     21.49 o 
  -7 -18   4      447.40      464.92     52.33 o 
  -6 -18   4      638.91      634.81     30.23 o 
  -5 -18   4       35.18       27.31     18.07 o 
  -4 -18   4      461.54      441.59     30.06 o 
  -3 -18   4      146.34      159.93     23.42 o 
  -2 -18   4      618.65      573.07     31.87 o 
  -1 -18   4     1532.29     1620.33     47.29 o 
   0 -18   4      772.70      810.31     44.56 o 
   1 -18   4      298.40      302.71     37.56 o 
   2 -18   4     1857.26     1872.28     67.64 o 
   3 -18   4      271.43      307.35     53.26 o 
   4 -18   4       99.53      130.31     30.16 o 
   5 -18   4      367.30      382.03     46.90 o 
   6 -18   4       42.97       76.15     41.22 o 
   7 -18   4      657.25      675.27    116.20 o 
  -9 -17   4       83.73       66.34     37.30 o 
  -8 -17   4      282.43      266.21     52.67 o 
  -7 -17   4      130.10      133.85     37.13 o 
  -6 -17   4      122.59       83.78     30.95 o 
  -5 -17   4      494.10      465.24     58.73 o 
  -4 -17   4       71.39       63.96     14.26 o 
  -3 -17   4     1463.88     1479.32     53.12 o 
  -2 -17   4     3711.48     3887.85     72.66 o 
  -1 -17   4      307.86      369.58     55.17 o 
   0 -17   4      518.01      485.05     32.71 o 
   1 -17   4      205.24      209.78     27.88 o 
   2 -17   4      166.68      157.31     19.05 o 
   3 -17   4     2051.30     2073.09     76.65 o 
   4 -17   4      275.16      277.90     65.27 o 
   5 -17   4      118.24       86.92     33.99 o 
   6 -17   4      329.65      292.50     70.60 o 
   7 -17   4       13.30       15.09     23.45 o 
  -9 -16   4      149.81      161.42     35.55 o 
  -8 -16   4      130.21       87.86     23.40 o 
  -7 -16   4     1228.83     1298.53     44.61 o 
  -6 -16   4      373.24      387.74     54.48 o 
  -5 -16   4      563.93      537.73     63.92 o 
  -4 -16   4     2457.56     2441.51     55.15 o 
  -3 -16   4     1124.12     1168.46     41.30 o 
  -2 -16   4     3017.40     2966.41     55.56 o 
  -1 -16   4      536.18      550.81     30.95 o 
   0 -16   4     2111.63     2367.76     51.11 o 
   1 -16   4     4336.97     4558.68     82.01 o 
   2 -16   4       84.57       61.74     14.22 o 
   3 -16   4      366.12      318.05     33.72 o 
   4 -16   4       10.07       18.33     20.62 o 
   5 -16   4      232.52      246.62     30.56 o 
   6 -16   4      417.91      445.38     78.70 o 
   7 -16   4       14.24        9.33     16.40 o 
  -9 -15   4      190.08      153.15     43.74 o 
  -8 -15   4      362.38      314.38     87.78 o 
  -7 -15   4       45.72       38.34     18.54 o 
  -6 -15   4      436.65      445.24     54.34 o 
  -5 -15   4      675.41      637.93     30.66 o 
  -4 -15   4     7616.98     8041.02    118.58 o 
  -3 -15   4     6147.67     6327.67    117.16 o 
  -2 -15   4     1030.25     1016.38     42.44 o 
  -1 -15   4     1008.18     1042.74     56.62 o 
   0 -15   4       76.52       45.52     17.02 o 
   1 -15   4      694.83      725.20     35.93 o 
   2 -15   4      812.20      805.30     36.29 o 
   3 -15   4      406.36      414.85     22.58 o 
   4 -15   4     1090.95     1071.48     40.54 o 
   5 -15   4     1852.27     1955.76    109.02 o 
   6 -15   4      152.27      154.96     30.82 o 
   7 -15   4      350.36      322.25     45.44 o 
 -10 -14   4       71.94       80.06     24.79 o 
  -9 -14   4       45.72       38.28     52.71 o 
  -8 -14   4      729.97      748.79     36.08 o 
  -7 -14   4      538.21      512.59     28.78 o 
  -6 -14   4     2048.50     2097.29     65.40 o 
  -5 -14   4      126.56      116.00     12.23 o 
  -4 -14   4     2016.10     1988.93     67.11 o 
  -3 -14   4     1350.11     1268.24     94.34 o 
  -2 -14   4       63.33       50.50     12.45 o 
  -1 -14   4     1057.89     1023.47     32.81 o 
   0 -14   4      444.62      472.12     33.48 o 
   1 -14   4      447.32      453.43     27.15 o 
   2 -14   4     2434.86     2580.55     71.68 o 
   3 -14   4      485.53      526.45     18.44 o 
   4 -14   4      775.24      762.70     35.17 o 
   5 -14   4      390.96      426.67     30.19 o 
   6 -14   4      441.65      455.14     33.92 o 
   7 -14   4      255.80      228.82     62.84 o 
   8 -14   4      263.09      301.16     80.39 o 
 -10 -13   4      335.77      313.74     45.96 o 
  -9 -13   4        8.17       34.41     23.27 o 
  -8 -13   4     2429.10     2532.92     56.00 o 
  -7 -13   4      465.30      445.06     61.26 o 
  -6 -13   4     3045.97     3228.42     80.32 o 
  -5 -13   4     1208.16     1254.27     50.69 o 
  -4 -13   4      405.35      392.62     19.29 o 
  -3 -13   4     7106.43     7251.93    110.91 o 
  -2 -13   4     6047.42     6095.49    100.97 o 
  -1 -13   4     1662.93     1703.05     69.43 o 
   0 -13   4     2097.72     2157.27     75.05 o 
   1 -13   4      163.26      162.51     15.54 o 
   2 -13   4     1122.08     1099.46     45.08 o 
   3 -13   4       66.15       67.20     15.89 o 
   4 -13   4      637.82      634.01     22.44 o 
   5 -13   4      504.40      500.61     60.32 o 
   6 -13   4      158.58      170.48     32.70 o 
   7 -13   4      191.46      173.46     51.60 o 
   8 -13   4      102.27      108.42     36.19 o 
 -10 -12   4      316.30      252.38     71.13 o 
  -9 -12   4      185.83      186.18     41.39 o 
  -8 -12   4       84.72       71.64     17.14 o 
  -7 -12   4     1286.86     1362.66     57.96 o 
  -6 -12   4      287.33      309.91     55.49 o 
  -5 -12   4      474.13      453.57     25.91 o 
  -4 -12   4     2103.97     1976.64     60.92 o 
  -3 -12   4      696.55      755.43     27.78 o 
  -2 -12   4     1663.79     1623.75     47.08 o 
  -1 -12   4     1079.83     1033.91     36.58 o 
   0 -12   4     2451.29     2561.61     45.49 o 
   1 -12   4     2959.53     2986.47     58.83 o 
   2 -12   4      143.99      141.33     13.63 o 
   3 -12   4      852.68      869.22     44.90 o 
   4 -12   4     1190.05     1159.86     51.13 o 
   5 -12   4      120.95      115.26     16.59 o 
   6 -12   4      709.88      712.92     46.61 o 
   7 -12   4      214.60      181.48     40.57 o 
   8 -12   4      319.89      353.35     71.98 o 
 -10 -11   4      597.62      537.09     90.97 o 
  -9 -11   4      415.82      397.28     37.22 o 
  -8 -11   4      480.11      451.98     69.16 o 
  -7 -11   4       37.96       24.31      8.48 o 
  -6 -11   4        1.72       15.53     12.95 o 
  -5 -11   4      813.30      795.11     26.92 o 
  -4 -11   4     1667.10     1612.64     47.32 o 
  -3 -11   4     3078.67     3228.85     54.69 o 
  -2 -11   4     1016.37     1023.31     31.78 o 
  -1 -11   4      913.40      892.87     30.64 o 
   0 -11   4      487.73      476.58     33.87 o 
   1 -11   4      629.94      599.17     20.23 o 
   2 -11   4     1194.87     1257.95     41.60 o 
   3 -11   4      935.85      977.54     46.34 o 
   4 -11   4      368.68      379.87     23.76 o 
   5 -11   4     1683.62     1699.93     48.64 o 
   6 -11   4      335.49      324.77     23.70 o 
   7 -11   4       82.71       58.82     15.67 o 
   8 -11   4      365.64      346.69    101.74 o 
 -10 -10   4      435.23      409.49     64.12 o 
  -9 -10   4      142.26      139.17     22.08 o 
  -8 -10   4       38.26       39.33     12.79 o 
  -7 -10   4      349.03      314.74     26.40 o 
  -6 -10   4     2221.47     2262.70     45.15 o 
  -5 -10   4     1540.91     1614.34     45.69 o 
  -4 -10   4     3964.15     4064.40     63.16 o 
  -3 -10   4      960.96      901.54     32.68 o 
  -2 -10   4      656.18      600.32     27.59 o 
  -1 -10   4      736.33      728.49     27.58 o 
   0 -10   4     5757.11     6158.43     82.48 o 
   1 -10   4     1650.08     1638.90     74.26 o 
   2 -10   4     1894.24     1873.19     60.88 o 
   3 -10   4     1123.07     1090.23     42.39 o 
   4 -10   4     3307.07     3348.44     63.32 o 
   5 -10   4      725.65      722.62     28.31 o 
   6 -10   4     1038.06     1055.90     24.37 o 
   7 -10   4      394.37      386.13     55.28 o 
   8 -10   4      281.64      278.92     62.19 o 
 -10  -9   4       10.44       20.21     17.24 o 
  -9  -9   4       15.92        8.19     13.54 o 
  -8  -9   4      156.57      176.90     21.57 o 
  -7  -9   4      526.94      519.51     28.37 o 
  -6  -9   4      525.25      528.29     18.03 o 
  -5  -9   4      104.64      102.53     14.53 o 
  -4  -9   4      406.96      377.39     13.34 o 
  -3  -9   4    10949.79    11260.29    233.64 o 
  -2  -9   4     1725.07     1698.32     44.11 o 
  -1  -9   4      430.64      485.01     21.65 o 
   0  -9   4     1977.07     2030.17     40.97 o 
   1  -9   4      770.54      810.26     44.55 o 
   2  -9   4     3771.59     3700.48     83.31 o 
   3  -9   4      454.42      413.79     18.33 o 
   4  -9   4      256.50      232.76     25.23 o 
   5  -9   4     2658.74     2738.13     54.93 o 
   6  -9   4        6.25       12.32     11.08 o 
   7  -9   4       83.22       83.23     18.25 o 
   8  -9   4      329.90      306.11     84.21 o 
   9  -9   4      338.55      306.43     84.79 o 
 -11  -8   4       64.42       58.77     27.39 o 
 -10  -8   4      117.17      105.38     39.85 o 
  -9  -8   4      944.28      933.28     21.95 o 
  -8  -8   4      151.61      141.35     23.42 o 
  -7  -8   4     3635.87     3724.05     68.34 o 
  -6  -8   4      309.19      306.73     15.54 o 
  -5  -8   4     1397.51     1485.18     39.65 o 
  -4  -8   4       23.39       16.70      5.95 o 
  -3  -8   4     1114.30     1001.96     49.32 o 
  -2  -8   4      231.16      206.20     25.30 o 
  -1  -8   4     2536.61     2400.54     42.92 o 
   0  -8   4     1534.58     1599.70     30.84 o 
   1  -8   4     6044.35     6165.74    137.48 o 
   2  -8   4      726.21      710.04     26.00 o 
   3  -8   4        1.45        0.81      5.23 o 
   4  -8   4      445.34      433.98     17.24 o 
   5  -8   4     3327.26     3287.97     72.43 o 
   6  -8   4     1439.53     1494.98     44.83 o 
   7  -8   4      384.32      372.18     43.26 o 
   8  -8   4     1116.50     1170.28    136.04 o 
   9  -8   4      146.15       91.13     34.33 o 
 -11  -7   4       48.50       15.63     24.16 o 
 -10  -7   4      914.58      959.87     45.14 o 
  -9  -7   4     1039.66     1085.44     36.84 o 
  -8  -7   4      307.01      321.90     35.54 o 
  -7  -7   4      181.82      209.39     33.71 o 
  -6  -7   4      874.10      858.57     24.53 o 
  -5  -7   4     2562.70     2636.84     44.90 o 
  -4  -7   4     2880.02     2624.05     36.25 o 
  -3  -7   4     1470.15     1592.22     45.35 o 
  -2  -7   4     2648.39     2675.69     48.51 o 
  -1  -7   4     3801.37     4161.75     68.75 o 
   0  -7   4     2206.89     2122.48     43.72 o 
   1  -7   4     1378.76     1499.71     31.67 o 
   2  -7   4     1496.58     1452.31     35.64 o 
   3  -7   4     1507.74     1496.28     39.58 o 
   4  -7   4      449.24      417.84     18.30 o 
   5  -7   4      676.02      699.21     30.92 o 
   6  -7   4      738.64      771.49     29.43 o 
   7  -7   4      118.48      113.86     21.46 o 
   8  -7   4     1426.31     1426.69     55.36 o 
   9  -7   4      143.93      124.51     32.15 o 
 -11  -6   4      133.14      100.89     41.89 o 
 -10  -6   4       41.22       27.38     10.11 o 
  -9  -6   4      220.93      240.78     29.32 o 
  -8  -6   4       61.69       56.04     11.97 o 
  -7  -6   4      568.87      607.88     23.94 o 
  -6  -6   4       99.59       96.17     15.89 o 
  -5  -6   4      339.55      363.93      9.89 o 
  -4  -6   4      413.59      437.70     16.46 o 
  -3  -6   4     5926.27     6675.70    148.19 o 
  -2  -6   4     5438.70     5546.39     55.63 o 
  -1  -6   4     4013.43     3880.75     41.70 o 
   0  -6   4     2548.23     2635.01     28.67 o 
   1  -6   4     6233.32     6213.89     61.62 o 
   2  -6   4     1373.98     1417.73     34.47 o 
   3  -6   4      853.51      833.64     28.94 o 
   4  -6   4     3392.39     3447.63     61.42 o 
   5  -6   4      122.32      141.84     20.54 o 
   6  -6   4     3838.10     4018.87     93.79 o 
   7  -6   4      155.50      155.66     29.31 o 
   8  -6   4       28.96       36.54     11.59 o 
   9  -6   4      768.30      767.95     91.05 o 
 -11  -5   4     2007.42     2055.89    126.21 o 
 -10  -5   4      787.53      751.44     38.84 o 
  -9  -5   4       46.26       24.16      7.95 o 
  -8  -5   4       41.94       48.48     12.29 o 
  -7  -5   4       60.05       90.87     15.69 o 
  -6  -5   4      672.56      704.48     27.24 o 
  -5  -5   4      443.84      455.20     12.04 o 
  -4  -5   4      748.09      753.63     25.47 o 
  -3  -5   4    10988.23    10525.20    196.13 o 
  -2  -5   4     2427.26     2312.49     43.24 o 
  -1  -5   4      322.39      340.91     12.03 o 
   0  -5   4      790.78      771.20     18.08 o 
   1  -5   4     3842.74     3824.92     67.15 o 
   2  -5   4     4361.40     4442.22    113.13 o 
   3  -5   4     1110.78     1149.40     32.01 o 
   4  -5   4      214.00      190.86     13.41 o 
   5  -5   4      213.70      193.35     13.20 o 
   6  -5   4      972.92      964.64     44.09 o 
   7  -5   4      273.16      279.17     33.67 o 
   8  -5   4       96.00       93.11     18.05 o 
   9  -5   4      159.57      168.68     42.60 o 
 -11  -4   4      153.01      122.22     51.77 o 
 -10  -4   4       24.72       31.78     12.87 o 
  -9  -4   4       27.17       21.79     12.12 o 
  -8  -4   4      749.68      790.73     26.71 o 
  -7  -4   4     1027.07     1041.30     39.84 o 
  -6  -4   4     4034.17     4010.61     67.58 o 
  -5  -4   4      122.16      118.02     14.69 o 
  -4  -4   4     3209.17     3315.86     59.05 o 
  -3  -4   4       51.32       34.53      6.00 o 
  -2  -4   4     1878.66     1884.24     38.35 o 
  -1  -4   4     6620.70     6320.87     47.65 o 
   0  -4   4       16.33        9.35      6.24 o 
   1  -4   4     3442.09     3629.29     47.71 o 
   2  -4   4     3278.98     3034.41     56.16 o 
   3  -4   4      393.23      404.42     12.29 o 
   4  -4   4     2581.62     2536.59     53.79 o 
   5  -4   4      293.40      234.24     21.31 o 
   6  -4   4      805.16      817.50     33.32 o 
   7  -4   4     2075.45     2079.41     69.12 o 
   8  -4   4     1414.65     1404.55     47.41 o 
   9  -4   4      310.98      300.94     54.39 o 
 -11  -3   4      292.98      253.02     61.78 o 
 -10  -3   4     1728.83     1730.10     32.56 o 
  -9  -3   4      724.07      685.86     27.58 o 
  -8  -3   4     2692.04     2710.64     57.49 o 
  -7  -3   4      413.83      445.99     19.94 o 
  -6  -3   4     1176.59     1139.33     33.52 o 
  -5  -3   4     2254.53     2299.79     33.97 o 
  -4  -3   4     5726.77     5778.75     58.35 o 
  -3  -3   4      655.95      612.18     16.91 o 
  -2  -3   4     4684.71     4525.62     24.36 o 
  -1  -3   4      896.21      807.71     17.91 o 
   0  -3   4     1488.17     1260.77     27.44 o 
   1  -3   4     2820.14     2806.61     42.78 o 
   2  -3   4     2409.29     2569.93     62.12 o 
   3  -3   4      677.22      787.32     31.27 o 
   4  -3   4     1910.50     2003.91     52.87 o 
   5  -3   4      725.84      693.17     34.58 o 
   6  -3   4      418.45      410.46     54.45 o 
   7  -3   4      560.96      527.16     29.56 o 
   8  -3   4     1217.32     1291.06     71.63 o 
   9  -3   4      274.61      238.26     51.08 o 
 -11  -2   4       81.78       68.23     27.17 o 
 -10  -2   4      475.96      462.61     44.99 o 
  -9  -2   4       52.80       46.71     12.34 o 
  -8  -2   4      554.51      564.06     22.82 o 
  -7  -2   4      915.71      919.97     42.70 o 
  -6  -2   4       27.72       21.99      6.37 o 
  -5  -2   4     1868.96     1846.61     48.71 o 
  -4  -2   4     1540.26     1491.18     24.01 o 
  -3  -2   4      476.89      461.91     11.98 o 
  -2  -2   4     1111.21     1018.74     23.63 o 
  -1  -2   4      240.40      238.94     11.25 o 
   0  -2   4     7413.92     7643.01     82.28 o 
   1  -2   4    15865.06    16000.07    164.12 o 
   2  -2   4     1360.51     1582.21     48.91 o 
   3  -2   4     1715.78     1708.29     48.32 o 
   4  -2   4     1028.91     1051.21     61.77 o 
   5  -2   4      675.23      680.80     45.68 o 
   6  -2   4       74.37       83.29     19.82 o 
   7  -2   4      279.17      231.99     40.34 o 
   8  -2   4      320.36      297.60     46.44 o 
   9  -2   4      552.09      548.97     55.19 o 
 -11  -1   4      324.45      275.91     54.89 o 
 -10  -1   4      664.40      761.04     41.72 o 
  -9  -1   4       91.06       97.41     14.00 o 
  -8  -1   4      975.20     1008.41     36.92 o 
  -7  -1   4     1862.96     1858.18     39.85 o 
  -6  -1   4     2442.70     2385.22     38.04 o 
  -5  -1   4      525.46      518.88     23.16 o 
  -4  -1   4      246.40      247.02     12.51 o 
  -3  -1   4     5656.72     5581.87     49.36 o 
  -2  -1   4     1727.75     1559.90     35.64 o 
  -1  -1   4     1111.67     1037.32     25.71 o 
   0  -1   4      448.28      389.87     13.07 o 
   1  -1   4      141.60      158.22     12.59 o 
   2  -1   4      742.53      873.28     38.47 o 
   3  -1   4     1423.57     1492.20     54.82 o 
   4  -1   4      802.01      798.14     41.35 o 
   5  -1   4     1151.12     1237.45     56.04 o 
   6  -1   4      626.51      616.43     39.35 o 
   7  -1   4       27.73       52.92     20.12 o 
   8  -1   4       48.24       78.51     17.56 o 
   9  -1   4      174.89      158.11     30.35 o 
 -11   0   4        0.36       -1.33     17.62 o 
 -10   0   4      192.28      205.52     37.46 o 
  -9   0   4       99.16      101.29     19.40 o 
  -8   0   4       28.06       43.79     13.94 o 
  -7   0   4      362.04      333.61     23.76 o 
  -6   0   4    10208.48    10239.18    162.98 o 
  -5   0   4      575.85      606.42     24.79 o 
  -4   0   4     2933.91     2737.10     39.24 o 
  -3   0   4        0.10        1.95      3.98 o 
  -2   0   4        1.14       -0.25      3.24 o 
  -1   0   4      233.40      247.35     15.29 o 
   0   0   4     1152.85     1132.05     23.97 o 
   1   0   4    11827.37    11935.00    174.00 o 
   2   0   4      364.55      253.82     14.22 o 
   3   0   4     2325.97     2327.23     73.88 o 
   4   0   4     2418.37     2350.32     40.98 o 
   5   0   4      370.46      372.83     35.49 o 
   6   0   4     1824.96     1813.66     68.25 o 
   7   0   4     1471.45     1441.63     54.35 o 
   8   0   4      555.63      608.20     35.18 o 
   9   0   4        0.31       31.72     11.65 o 
 -10   1   4      624.22      690.48     37.09 o 
  -9   1   4       77.96       60.24     20.01 o 
  -8   1   4     1068.27     1109.86     29.51 o 
  -7   1   4     1876.22     1863.61     34.63 o 
  -6   1   4     2496.28     2533.03     46.30 o 
  -5   1   4      524.76      555.08     20.63 o 
  -4   1   4      158.19      172.00     23.29 o 
  -3   1   4     5728.11     5691.07     57.70 o 
  -2   1   4     1790.94     1662.45     29.06 o 
  -1   1   4      949.92      856.18     18.65 o 
   0   1   4      560.28      497.87     14.04 o 
   1   1   4      120.42      121.42     11.12 o 
   2   1   4      967.98     1072.03     26.46 o 
   3   1   4     1533.25     1608.22     46.19 o 
   4   1   4      932.47      917.08     58.48 o 
   5   1   4     1029.04      996.64     47.45 o 
   6   1   4      561.85      590.68     46.96 o 
   7   1   4       16.22       43.11     17.24 o 
   8   1   4       75.59       59.15     18.56 o 
   9   1   4      192.72      161.43     59.86 o 
 -11   2   4       79.80       63.04     56.04 o 
 -10   2   4      512.45      588.68     47.86 o 
  -9   2   4       44.88       23.64     14.98 o 
  -8   2   4      609.03      635.60     22.09 o 
  -7   2   4      849.46      842.68     29.46 o 
  -6   2   4       16.33       12.55      4.61 o 
  -5   2   4     1894.37     1928.77     29.32 o 
  -4   2   4     1435.19     1455.48     38.56 o 
  -3   2   4      511.78      474.34     15.28 o 
  -2   2   4      877.33      823.38     19.42 o 
  -1   2   4      273.05      262.08     16.71 o 
   0   2   4     7480.97     7675.29     72.16 o 
   1   2   4    15658.56    15418.85    195.13 o 
   2   2   4     1435.22     1529.10     44.79 o 
   3   2   4     1758.43     1807.15     41.81 o 
   4   2   4     1192.60     1248.58     83.02 o 
   5   2   4      749.45      779.76     48.91 o 
   6   2   4       66.35       64.73     15.09 o 
   7   2   4      261.20      220.22     54.02 o 
   8   2   4      324.94      305.82     57.89 o 
   9   2   4      582.90      527.20    109.84 o 
 -11   3   4      306.46      362.43    119.25 o 
 -10   3   4     1725.31     1808.13     58.86 o 
  -9   3   4      741.92      788.73    125.12 o 
  -8   3   4     2739.82     2845.35     98.61 o 
  -7   3   4      409.96      432.80     16.92 o 
  -6   3   4     1165.58     1154.26     32.49 o 
  -5   3   4     1928.84     1990.12     24.69 o 
  -4   3   4     5711.67     5705.07    184.70 o 
  -3   3   4      592.17      532.32     16.44 o 
  -2   3   4     4609.67     4520.65     44.01 o 
  -1   3   4     1028.25      956.59     22.29 o 
   0   3   4     1256.91     1072.84     22.82 o 
   1   3   4     2875.97     2844.65     51.53 o 
   2   3   4     2262.79     2291.44     49.45 o 
   3   3   4      774.96      888.91     32.70 o 
   4   3   4     1870.73     1921.37     88.84 o 
   5   3   4      716.15      721.71     40.02 o 
   6   3   4      330.01      342.42     63.96 o 
   7   3   4      600.47      559.43     36.09 o 
   8   3   4     1120.82     1157.08     49.75 o 
   9   3   4      238.99      219.77     52.22 o 
 -11   4   4      178.31      145.61     64.61 o 
 -10   4   4       32.21       22.49     22.94 o 
  -9   4   4       43.49       70.94     28.46 o 
  -8   4   4      799.19      826.63     63.60 o 
  -7   4   4      995.05      947.45     37.31 o 
  -6   4   4     4325.46     4312.13     71.67 o 
  -5   4   4      167.24      160.64     11.97 o 
  -4   4   4     3142.99     3388.19     64.19 o 
  -3   4   4       56.62       43.21      8.07 o 
  -2   4   4     1675.97     1746.66     36.41 o 
  -1   4   4     6034.97     6141.94     35.50 o 
   0   4   4       49.09       45.32      8.47 o 
   1   4   4     3255.55     3422.12     43.31 o 
   2   4   4     3564.73     3435.73     84.08 o 
   3   4   4      500.33      486.56     14.00 o 
   4   4   4     2583.87     2471.34     58.29 o 
   5   4   4      346.77      269.94     29.54 o 
   6   4   4      778.72      815.33     96.71 o 
   7   4   4     2163.24     2317.37     96.75 o 
   8   4   4     1394.40     1474.14     65.64 o 
   9   4   4      315.58      256.44     48.58 o 
 -11   5   4     1889.17     2070.07    108.93 o 
 -10   5   4      800.07      719.30    114.13 o 
  -9   5   4       35.08        4.57     25.97 o 
  -8   5   4       51.26       53.18     25.86 o 
  -7   5   4       52.48       41.98     25.28 o 
  -6   5   4      518.98      542.78     38.36 o 
  -5   5   4      430.20      453.89     21.33 o 
  -4   5   4      635.35      688.26     30.25 o 
  -3   5   4    11271.38    10631.76    222.23 o 
  -2   5   4     2545.72     2448.98     29.79 o 
  -1   5   4      363.21      387.97     12.76 o 
   0   5   4      855.25      825.96     20.34 o 
   1   5   4     3831.18     3752.00     56.60 o 
   2   5   4     4013.30     4042.09     49.30 o 
   3   5   4     1055.11     1160.13     41.09 o 
   4   5   4      269.62      235.25      7.89 o 
   5   5   4       93.46       86.58     20.52 o 
   6   5   4     1018.54     1016.56     52.71 o 
   7   5   4      267.37      267.99     69.47 o 
   8   5   4       75.95       74.53     52.80 o 
   9   5   4      192.12      162.94     73.86 o 
 -11   6   4      133.64       83.24     43.33 o 
 -10   6   4       30.93       46.02     26.86 o 
  -9   6   4      172.32      176.66     33.92 o 
  -8   6   4       70.89       79.87     32.30 o 
  -7   6   4      518.56      500.11     30.04 o 
  -6   6   4      106.41      112.04     22.27 o 
  -5   6   4      374.30      370.26     35.62 o 
  -4   6   4      567.15      633.75     24.05 o 
  -3   6   4     5799.89     6361.28    192.03 o 
  -2   6   4     5254.67     5238.74     60.21 o 
  -1   6   4     3964.54     3983.09     43.33 o 
   0   6   4     2579.34     2627.73     46.31 o 
   1   6   4     6368.45     6228.27     76.64 o 
   2   6   4     1245.61     1253.80     50.12 o 
   3   6   4      858.22      868.64     28.28 o 
   4   6   4     3379.19     3426.62     70.26 o 
   5   6   4      161.38      159.76     22.38 o 
   6   6   4     3789.49     3918.75    182.29 o 
   7   6   4      158.36      162.11     31.70 o 
   8   6   4       39.44       12.82     13.10 o 
   9   6   4      688.67      587.74     99.06 o 
 -10   7   4      973.85     1092.30     73.39 o 
  -9   7   4     1102.27     1300.67    110.26 o 
  -8   7   4      277.83      267.89     45.71 o 
  -7   7   4      166.92      196.79     33.09 o 
  -6   7   4      930.86      950.60     47.05 o 
  -5   7   4     2325.03     2334.26     62.05 o 
  -4   7   4     3013.12     2839.15     52.70 o 
  -3   7   4     1439.95     1587.41     40.65 o 
  -2   7   4     2870.45     2888.37     29.56 o 
  -1   7   4     3525.90     3883.18     38.91 o 
   0   7   4     2460.49     2426.63     50.14 o 
   1   7   4     1422.88     1510.16     33.17 o 
   2   7   4     1467.04     1459.68     34.09 o 
   3   7   4     1161.61     1123.32     34.02 o 
   4   7   4      373.91      346.89     15.17 o 
   5   7   4      662.07      665.44     60.89 o 
   6   7   4      704.74      735.89     77.79 o 
   8   7   4     1497.47     1547.40     78.69 o 
   9   7   4      182.73      126.42     42.53 o 
 -11   8   4       68.70        5.97     29.05 o 
 -10   8   4       82.84       73.41     23.49 o 
  -9   8   4      909.88      944.79     85.23 o 
  -8   8   4      147.99      115.27     26.57 o 
  -7   8   4     3500.35     3538.57    163.62 o 
  -6   8   4      365.91      350.96     31.18 o 
  -5   8   4     1568.40     1695.52     61.44 o 
  -4   8   4       57.70       50.22      8.17 o 
  -3   8   4     1144.53     1063.15     38.55 o 
  -2   8   4      158.42      109.86     19.04 o 
  -1   8   4     2635.30     2438.38    123.71 o 
   0   8   4     1482.13     1572.20     43.36 o 
   1   8   4     6064.99     6252.98     76.57 o 
   2   8   4      668.84      653.67     16.76 o 
   3   8   4        4.77        8.65      8.13 o 
   4   8   4      382.21      374.96     19.63 o 
   5   8   4     3454.70     3482.34     71.83 o 
   6   8   4     1549.17     1581.96    111.42 o 
   7   8   4      330.33      370.63     79.03 o 
   8   8   4     1119.90     1081.30    101.06 o 
   9   8   4      113.33      104.64     23.01 o 
 -10   9   4       10.60        9.61     14.50 o 
  -9   9   4       23.19       25.82     18.36 o 
  -8   9   4      153.40      154.97     27.64 o 
  -7   9   4      524.11      490.76     34.21 o 
  -6   9   4      447.86      466.67     44.52 o 
  -5   9   4      111.13      120.67     26.36 o 
  -4   9   4      389.19      338.69     18.30 o 
  -3   9   4    11155.81    11249.65    156.65 o 
  -2   9   4     1825.61     1812.97     45.22 o 
  -1   9   4      436.29      504.14     24.25 o 
   0   9   4     1794.31     1768.08     41.81 o 
   1   9   4      715.74      723.51     33.34 o 
   2   9   4     3650.82     3626.81     68.43 o 
   3   9   4      473.41      450.95     19.80 o 
   4   9   4      212.22      193.34     14.83 o 
   5   9   4     2580.20     2698.51     53.77 o 
   6   9   4        7.23        8.84     17.54 o 
   7   9   4      100.41       60.11     26.35 o 
   8   9   4      306.00      277.89     88.50 o 
   9   9   4      347.17      310.41     77.74 o 
 -10  10   4      436.21      363.17     94.15 o 
  -9  10   4      155.43      173.86     30.25 o 
  -8  10   4       11.71       13.77     17.28 o 
  -7  10   4      282.64      251.35     92.36 o 
  -6  10   4     2312.47     2368.66     61.01 o 
  -5  10   4     1451.06     1495.69     61.30 o 
  -4  10   4     4011.79     4203.34     98.34 o 
  -3  10   4      981.70      917.70     28.56 o 
  -2  10   4      571.77      514.32     26.11 o 
  -1  10   4      953.83      939.35     34.53 o 
   0  10   4     5904.03     6097.32    196.09 o 
   1  10   4     1693.46     1549.32     54.44 o 
   2  10   4     2021.71     1981.29     60.31 o 
   3  10   4     1142.61     1071.38     43.64 o 
   4  10   4     3470.66     3432.15     78.88 o 
   5  10   4      693.03      680.65     28.16 o 
   6  10   4      961.75      919.27     52.98 o 
   7  10   4      371.96      360.67     87.72 o 
   8  10   4      274.22      228.50     53.31 o 
 -10  11   4      660.89      477.69    155.04 o 
  -9  11   4      432.61      401.79     32.02 o 
  -8  11   4      546.34      588.32     37.75 o 
  -7  11   4       47.11       28.05     15.74 o 
  -6  11   4        4.56       20.17      8.80 o 
  -5  11   4      817.67      820.15     46.52 o 
  -4  11   4     1749.10     1658.21     50.48 o 
  -3  11   4     2962.28     3029.49     45.75 o 
  -2  11   4      820.34      794.86     35.88 o 
  -1  11   4      907.17      863.87     29.14 o 
   0  11   4      530.00      478.56     37.44 o 
   1  11   4      631.09      555.32     20.57 o 
   2  11   4     1312.69     1264.56     39.46 o 
   3  11   4      755.18      701.48     30.08 o 
   4  11   4      387.39      362.59     19.26 o 
   5  11   4     1646.09     1641.56     48.36 o 
   6  11   4      378.82      285.60     81.27 o 
   7  11   4       61.69       76.02     22.85 o 
   8  11   4      454.78      510.35     71.91 o 
 -10  12   4      275.69      287.45     52.85 o 
  -9  12   4      177.64      153.81     28.99 o 
  -8  12   4      126.07      124.75     29.85 o 
  -7  12   4     1358.48     1464.55     77.17 o 
  -6  12   4      325.66      317.25     66.52 o 
  -5  12   4      486.75      474.14     36.90 o 
  -4  12   4     1846.78     1892.30     64.15 o 
  -3  12   4      706.74      759.55     33.16 o 
  -2  12   4     1662.51     1632.89     48.07 o 
  -1  12   4     1012.56     1040.06     38.00 o 
   0  12   4     2331.77     2254.76     48.87 o 
   1  12   4     3077.83     3022.08     62.45 o 
   2  12   4      117.92      100.76     21.22 o 
   3  12   4      849.81      729.18     73.17 o 
   4  12   4     1285.99     1217.39     38.07 o 
   5  12   4      138.35      140.32     23.20 o 
   6  12   4      746.81      782.85     61.26 o 
   7  12   4      220.59      209.01     61.61 o 
   8  12   4      316.90      261.11     61.75 o 
 -10  13   4      311.32      282.33     60.44 o 
  -9  13   4       16.19        3.75     13.45 o 
  -8  13   4     2358.09     2453.25     65.54 o 
  -7  13   4      488.26      445.73     31.50 o 
  -6  13   4     2919.63     3149.81    110.28 o 
  -5  13   4     1352.60     1306.49     58.47 o 
  -4  13   4      378.29      358.20     23.55 o 
  -3  13   4     7306.51     7692.14    140.31 o 
  -2  13   4     5996.52     5966.43    120.00 o 
  -1  13   4     1732.12     1847.19     62.97 o 
   0  13   4     2016.04     1964.06     66.62 o 
   1  13   4      193.80      183.38     31.15 o 
   2  13   4     1242.46     1147.34     58.44 o 
   3  13   4      103.72      129.25     27.30 o 
   4  13   4      606.95      625.94     32.75 o 
   5  13   4      500.85      511.15     26.75 o 
   6  13   4      125.31      125.55     22.49 o 
   7  13   4      168.45      171.32     51.54 o 
   8  13   4      100.26      101.90     34.99 o 
 -10  14   4       65.15       72.79     52.22 o 
  -9  14   4       16.45       19.31     18.54 o 
  -8  14   4      749.29      758.48     47.74 o 
  -7  14   4      553.83      552.51     61.82 o 
  -6  14   4     2121.74     2057.79     89.75 o 
  -5  14   4      134.82      119.23     41.66 o 
  -4  14   4     1878.36     1837.45     48.49 o 
  -3  14   4     1347.91     1351.24     51.22 o 
  -2  14   4       55.23       31.04     10.27 o 
  -1  14   4     1077.70     1110.04     48.43 o 
   0  14   4      363.63      340.37     26.52 o 
   1  14   4      449.71      413.15     22.19 o 
   2  14   4     2562.57     2716.03     57.75 o 
   3  14   4      537.43      577.29     27.56 o 
   4  14   4      849.68      882.44     25.72 o 
   5  14   4      378.19      368.39     29.33 o 
   6  14   4      454.76      444.22     41.82 o 
   7  14   4      265.10      265.32     57.75 o 
   8  14   4      266.26      260.67     55.67 o 
  -9  15   4      221.23      157.68     36.61 o 
  -8  15   4      385.19      365.13     69.61 o 
  -7  15   4       40.37       41.54     30.03 o 
  -6  15   4      443.81      483.28     79.72 o 
  -5  15   4      565.92      573.83     44.92 o 
  -4  15   4     7501.72     7811.55    151.18 o 
  -3  15   4     6120.26     6516.44    121.21 o 
  -2  15   4     1101.15     1006.53     48.61 o 
  -1  15   4      915.30      903.63     46.67 o 
   0  15   4       36.04       23.47     17.33 o 
   1  15   4      654.44      591.98     50.17 o 
   2  15   4      655.26      636.77     38.87 o 
   3  15   4      397.54      422.12     51.45 o 
   4  15   4     1176.66     1192.18     37.67 o 
   5  15   4     1724.13     1792.10     60.44 o 
   6  15   4      179.48      123.29     33.78 o 
   7  15   4      347.30      316.89     85.22 o 
  -9  16   4      141.59       96.37     29.35 o 
  -8  16   4       87.21       64.36     36.08 o 
  -7  16   4     1286.57     1310.84     56.11 o 
  -6  16   4      358.19      358.47     57.47 o 
  -5  16   4      605.84      554.09     44.10 o 
  -4  16   4     2808.06     2740.92     76.39 o 
  -3  16   4     1055.70     1060.01     44.28 o 
  -2  16   4     2740.99     2556.68    118.33 o 
  -1  16   4      549.32      566.37     33.01 o 
   0  16   4     2119.75     2240.38     63.18 o 
   1  16   4     4610.86     4753.42     74.06 o 
   2  16   4       97.06       67.58     19.49 o 
   3  16   4      356.11      319.06     29.98 o 
   4  16   4        2.48       10.92     11.48 o 
   5  16   4      244.91      230.99     32.83 o 
   6  16   4      448.88      410.94     49.37 o 
   7  16   4       10.77       15.40     34.08 o 
  -9  17   4       60.63       64.60     22.24 o 
  -8  17   4      248.43      218.40     52.30 o 
  -7  17   4      123.16      157.33     62.77 o 
  -6  17   4      166.06      178.83     35.28 o 
  -5  17   4      349.11      328.45     42.71 o 
  -4  17   4       57.23       32.44     24.23 o 
  -3  17   4     1563.94     1603.05     49.65 o 
  -2  17   4     3930.85     3796.31     98.73 o 
  -1  17   4      230.29      201.30     27.01 o 
   0  17   4      506.56      527.47     59.73 o 
   1  17   4      198.91      140.07     42.22 o 
   2  17   4      139.07      120.83     21.07 o 
   3  17   4     1968.14     1963.41     69.63 o 
   4  17   4      244.72      251.97     44.26 o 
   5  17   4      127.57       83.01     18.48 o 
   6  17   4      304.46      294.61     41.99 o 
   7  17   4       11.00       -8.13     51.41 o 
  -8  18   4       24.84       13.35     20.45 o 
  -7  18   4      442.92      446.77     79.14 o 
  -6  18   4      648.38      671.21     71.86 o 
  -5  18   4       40.81       53.00     22.01 o 
  -4  18   4      498.11      489.93    115.27 o 
  -3  18   4      151.09      149.40     25.25 o 
  -2  18   4      592.28      594.47     33.64 o 
  -1  18   4     1692.53     1740.53     50.46 o 
   0  18   4      734.25      711.20     47.50 o 
   1  18   4      293.71      308.10     46.95 o 
   2  18   4     2000.85     2127.55     62.64 o 
   3  18   4      302.06      292.59     37.17 o 
   4  18   4      134.01      105.70     25.52 o 
   5  18   4      386.74      388.93     45.42 o 
   6  18   4       45.30       45.17     18.73 o 
   7  18   4      657.27      455.06    181.17 o 
  -8  19   4       46.73       56.62     21.03 o 
  -7  19   4      289.59      250.38     58.05 o 
  -6  19   4      603.77      592.57     83.58 o 
  -5  19   4       32.95       36.78     16.86 o 
  -4  19   4      165.55      138.05     34.65 o 
  -3  19   4     1784.12     1989.92     90.16 o 
  -2  19   4     1156.83     1095.79     52.99 o 
  -1  19   4     1727.28     1818.63     56.45 o 
   0  19   4      140.00      117.19     24.89 o 
   1  19   4      159.65      174.16     24.80 o 
   2  19   4     1028.37     1065.56     39.70 o 
   3  19   4       79.45       66.53     24.87 o 
   4  19   4       49.07       30.26     13.47 o 
   5  19   4     1664.15     1708.26     58.44 o 
   6  19   4        0.47       24.34     15.89 o 
  -8  20   4      197.30      169.64     35.24 o 
  -7  20   4      234.07      188.51     42.18 o 
  -6  20   4       63.77       67.53     24.39 o 
  -5  20   4      326.68      291.22     48.14 o 
  -4  20   4      169.12      159.56     39.89 o 
  -3  20   4      184.56      206.76     43.22 o 
  -2  20   4      226.94      180.26     26.28 o 
  -1  20   4     1182.66     1137.60     49.84 o 
   0  20   4     1625.30     1748.47     64.30 o 
   1  20   4      981.00     1010.01     33.51 o 
   2  20   4       79.08       74.31     18.28 o 
   3  20   4      137.78      111.36     25.44 o 
   4  20   4      142.77      147.19     22.77 o 
   5  20   4      376.00      257.60     47.59 o 
   6  20   4      290.12      228.97     65.43 o 
  -7  21   4      461.68      468.76     61.84 o 
  -6  21   4       32.26       39.07     21.16 o 
  -5  21   4      618.89      673.76     52.14 o 
  -4  21   4      258.20      254.65     54.36 o 
  -3  21   4      301.35      252.26     49.30 o 
  -2  21   4      550.74      518.37     50.47 o 
  -1  21   4      465.85      419.94     36.09 o 
   0  21   4      398.69      320.46     27.61 o 
   1  21   4     1178.30     1192.78     59.72 o 
   2  21   4       64.16       45.86     18.52 o 
   3  21   4      488.75      544.94     50.01 o 
   4  21   4      731.65      634.77     39.43 o 
   5  21   4      482.01      421.01     46.65 o 
  -7  22   4      687.90      659.01     47.87 o 
  -6  22   4      200.80      178.00     34.24 o 
  -5  22   4      117.15      104.67     24.93 o 
  -4  22   4       38.34        3.48     33.57 o 
  -3  22   4      268.11      218.33     49.87 o 
  -2  22   4      792.30      715.13     40.66 o 
  -1  22   4      477.15      409.33     43.19 o 
   0  22   4      737.11      759.24     53.95 o 
   1  22   4      311.75      334.80     38.29 o 
   2  22   4      475.02      444.26     41.05 o 
   3  22   4      154.72      133.33     22.93 o 
   4  22   4      874.51      949.39     51.02 o 
   5  22   4      155.46      113.27     29.99 o 
  -6  23   4      294.87      222.24     61.61 o 
  -5  23   4       59.37       43.12     14.67 o 
  -4  23   4      121.49       80.85     30.11 o 
  -3  23   4      916.08      911.07     50.85 o 
  -2  23   4      311.86      286.55     66.98 o 
  -1  23   4       41.94       29.91     13.22 o 
   0  23   4     1081.28      946.87     59.02 o 
   1  23   4      181.16      162.88     26.34 o 
   2  23   4      834.31     1040.91     53.63 o 
   3  23   4       19.74      -10.97     13.60 o 
   4  23   4       18.23       10.91     22.09 o 
  -5  24   4      649.10      701.53    127.43 o 
  -4  24   4      117.42       89.70     28.74 o 
  -3  24   4      107.18       87.31     30.78 o 
  -2  24   4      108.07       68.80     23.95 o 
  -1  24   4       59.70       67.25     33.66 o 
   0  24   4       90.18      120.91     26.73 o 
   1  24   4      278.08      267.38     52.66 o 
   2  24   4       78.43       99.17     37.97 o 
   3  24   4        2.61       16.78     16.26 o 
   4  24   4      222.55      179.68     42.93 o 
  -5  25   4      538.70      560.83     48.80 o 
  -4  25   4      772.88      546.79    105.05 o 
  -3  25   4      233.28      202.61     57.38 o 
  -2  25   4      494.58      525.63    115.02 o 
  -1  25   4        0.45       -4.69     21.83 o 
   0  25   4      271.76      239.89     42.92 o 
   1  25   4       39.72       52.26     18.80 o 
   2  25   4       44.18       29.86     19.10 o 
   3  25   4      856.59      925.28     99.41 o 
  -4  26   4      277.32      204.54     64.67 o 
  -3  26   4      107.51       59.18     25.56 o 
  -2  26   4      927.34     1017.09     72.34 o 
  -1  26   4      209.44      207.34     42.02 o 
   0  26   4      123.65       77.39     28.88 o 
   1  26   4      394.99      402.91     51.74 o 
   2  26   4        8.79        1.52     17.24 o 
  -2  27   4      793.04      866.21     82.21 o 
  -1  27   4      303.37      293.11    112.07 o 
   0  27   4      333.64      328.17     55.50 o 
  -3 -26   5      415.58      418.27     44.83 o 
  -2 -26   5      270.24      314.37     30.88 o 
  -1 -26   5      528.73      513.20     38.14 o 
   0 -26   5       38.96       14.38     13.75 o 
   1 -26   5      147.59      107.93     47.95 o 
  -4 -25   5       30.58        0.98     25.71 o 
  -3 -25   5      202.83      240.18     45.07 o 
  -2 -25   5       61.44       37.15     16.03 o 
  -1 -25   5      962.63     1036.53     57.22 o 
   0 -25   5      410.40      473.95     96.77 o 
   1 -25   5      156.61      149.47     50.65 o 
   2 -25   5       90.73       75.57     27.23 o 
  -5 -24   5      716.10      768.91     69.51 o 
  -4 -24   5      744.00      773.79     41.79 o 
  -3 -24   5      402.54      358.95     39.29 o 
  -2 -24   5       94.95       63.83     17.81 o 
  -1 -24   5       57.88       67.61     23.80 o 
   0 -24   5      266.77      265.90     68.51 o 
   1 -24   5      442.13      475.28     70.31 o 
   2 -24   5      216.74      192.43     60.21 o 
   3 -24   5      371.75      346.50     40.77 o 
  -6 -23   5      149.36      149.91     34.16 o 
  -5 -23   5      180.08      191.78     39.96 o 
  -4 -23   5       35.87       36.01     17.13 o 
  -3 -23   5      530.42      508.36     28.39 o 
  -2 -23   5     1903.23     2115.98     43.11 o 
  -1 -23   5     1017.10     1020.85     35.85 o 
   0 -23   5      273.19      273.28     63.71 o 
   1 -23   5      172.86      167.20     45.12 o 
   2 -23   5        5.26       13.08     14.26 o 
   3 -23   5      334.97      254.33     68.11 o 
   4 -23   5       49.34       23.57     26.90 o 
  -7 -22   5       80.83       31.25     36.73 o 
  -6 -22   5      269.99      294.47     45.30 o 
  -5 -22   5      146.38      122.46     35.84 o 
  -4 -22   5      545.78      535.53     49.47 o 
  -3 -22   5      407.67      397.99     43.23 o 
  -2 -22   5      337.94      330.52     23.36 o 
  -1 -22   5      511.50      563.64     60.83 o 
   0 -22   5      215.01      142.14     50.20 o 
   1 -22   5      409.93      397.73     72.12 o 
   2 -22   5     1227.36     1330.67     48.01 o 
   3 -22   5      336.91      271.11     90.73 o 
   4 -22   5       15.38      -15.54     36.68 o 
  -7 -21   5      200.44      200.65     40.13 o 
  -6 -21   5       48.17       47.44     23.79 o 
  -5 -21   5      159.80      155.35     43.60 o 
  -4 -21   5      513.12      505.62     35.14 o 
  -3 -21   5       72.02       65.84     16.00 o 
  -2 -21   5       62.51       28.85     18.75 o 
  -1 -21   5     1187.27     1238.92     50.55 o 
   0 -21   5     1467.05     1422.63     72.14 o 
   1 -21   5      504.30      545.29     48.34 o 
   2 -21   5      768.52      709.85     55.03 o 
   3 -21   5      282.29      266.07     59.58 o 
   4 -21   5      395.55      401.06     30.98 o 
   5 -21   5       90.76       73.97     43.32 o 
  -8 -20   5      111.43      128.41     35.95 o 
  -7 -20   5       55.80       65.30     31.79 o 
  -6 -20   5      201.33      190.30     58.59 o 
  -5 -20   5     1362.64     1406.94     52.59 o 
  -4 -20   5       61.24       56.17     26.00 o 
  -3 -20   5     2049.27     2238.49     71.80 o 
  -2 -20   5      317.36      301.40     28.43 o 
  -1 -20   5       40.61       46.77     15.70 o 
   0 -20   5     1403.45     1361.22     45.62 o 
   1 -20   5     1242.21     1238.95     68.50 o 
   2 -20   5      915.58      964.29     43.83 o 
   3 -20   5      440.94      423.49     92.52 o 
   4 -20   5     1429.29     1558.52     68.33 o 
   5 -20   5      108.73      135.91     51.95 o 
  -8 -19   5       55.48       65.79     25.50 o 
  -7 -19   5      981.14     1055.10     63.27 o 
  -6 -19   5     1438.99     1517.18     48.80 o 
  -5 -19   5      436.29      409.29     35.06 o 
  -4 -19   5      489.44      475.69     23.30 o 
  -3 -19   5      363.57      350.24     39.51 o 
  -2 -19   5       87.36      127.10     19.09 o 
  -1 -19   5       60.78       49.82     15.31 o 
   0 -19   5     1005.83     1036.60     24.58 o 
   1 -19   5      204.23      225.68     41.61 o 
   2 -19   5      592.53      552.39     38.63 o 
   3 -19   5     1259.47     1274.41     64.33 o 
   4 -19   5      400.83      371.15     32.67 o 
   5 -19   5      137.98      161.60     46.47 o 
   6 -19   5      300.12      314.01     46.41 o 
  -8 -18   5      315.03      287.12     87.51 o 
  -7 -18   5      320.13      327.30     85.45 o 
  -6 -18   5      616.18      514.63     31.77 o 
  -5 -18   5      692.69      702.61     32.69 o 
  -4 -18   5      249.74      252.64     35.09 o 
  -3 -18   5      994.56     1009.33     27.73 o 
  -2 -18   5      233.35      250.68     42.12 o 
  -1 -18   5      227.51      249.25     28.67 o 
   0 -18   5      195.29      194.58     29.67 o 
   1 -18   5      702.22      696.36     37.17 o 
   2 -18   5      601.97      624.30     40.61 o 
   3 -18   5      868.80      925.46     42.44 o 
   4 -18   5       73.77       75.74     26.71 o 
   5 -18   5      127.29      139.80     37.60 o 
   6 -18   5       21.98        0.42     29.77 o 
  -9 -17   5       88.13       67.45     25.81 o 
  -8 -17   5      558.84      613.29     56.83 o 
  -7 -17   5       49.41       44.38     21.50 o 
  -6 -17   5      427.86      412.57     36.81 o 
  -5 -17   5      112.36       81.31     24.17 o 
  -4 -17   5      144.83      102.70     25.07 o 
  -3 -17   5      527.25      534.99     33.59 o 
  -2 -17   5     1053.92     1127.31     49.69 o 
  -1 -17   5     2054.17     2075.42     75.89 o 
   0 -17   5      254.19      271.00     25.08 o 
   1 -17   5      626.10      598.05     27.82 o 
   2 -17   5       12.77        8.30     12.18 o 
   3 -17   5     1347.66     1460.58     63.82 o 
   4 -17   5      161.65      185.74     35.22 o 
   5 -17   5      519.47      497.12     51.80 o 
   6 -17   5       48.05       49.25     31.06 o 
  -9 -16   5       59.90       25.64     30.67 o 
  -8 -16   5      262.09      231.13     56.40 o 
  -7 -16   5      678.27      668.59     43.96 o 
  -6 -16   5      279.82      321.20     36.59 o 
  -5 -16   5      358.16      396.02     35.26 o 
  -4 -16   5      814.84      817.73     42.20 o 
  -3 -16   5     1173.98     1193.23     44.36 o 
  -2 -16   5     1765.67     1800.77     33.81 o 
  -1 -16   5     3422.46     3598.29     71.43 o 
   0 -16   5      142.71      146.25     22.30 o 
   1 -16   5       15.35        7.96      8.51 o 
   2 -16   5     1665.56     1969.08     53.14 o 
   3 -16   5      211.53      226.91     62.06 o 
   4 -16   5     1114.71     1160.27     53.86 o 
   5 -16   5      455.28      492.66     28.24 o 
   6 -16   5      163.42      142.29     47.03 o 
   7 -16   5      470.72      457.54    105.23 o 
  -9 -15   5      123.45      144.67     38.81 o 
  -8 -15   5       41.01       30.17     28.69 o 
  -7 -15   5      598.61      588.15     28.29 o 
  -6 -15   5     1019.38     1092.26     36.75 o 
  -5 -15   5      348.94      330.13     16.72 o 
  -4 -15   5     2954.32     3035.99     63.41 o 
  -3 -15   5     2561.68     2507.04     99.71 o 
  -2 -15   5      261.53      282.59     26.90 o 
  -1 -15   5     2056.91     2112.04     49.43 o 
   0 -15   5     1815.61     1844.46     50.04 o 
   1 -15   5     1402.03     1419.91     52.31 o 
   2 -15   5      671.84      694.78     20.74 o 
   3 -15   5      632.72      672.92     22.67 o 
   4 -15   5      745.82      697.24     39.14 o 
   5 -15   5      656.86      640.83     33.13 o 
   7 -15   5       33.18       59.92     31.23 o 
 -10 -14   5      114.25       87.11     42.72 o 
  -9 -14   5       53.52       67.59     26.47 o 
  -8 -14   5     1112.37     1235.75     41.79 o 
  -7 -14   5      360.94      347.57     26.85 o 
  -6 -14   5      315.38      299.06     39.02 o 
  -5 -14   5      133.48      111.09     16.75 o 
  -4 -14   5     5466.49     5618.41    102.56 o 
  -3 -14   5      512.22      456.09     49.61 o 
  -2 -14   5       41.65       36.82     13.97 o 
  -1 -14   5      792.03      776.79     39.61 o 
   0 -14   5     3852.19     3998.15    110.17 o 
   1 -14   5     1244.77     1280.95     54.08 o 
   2 -14   5       24.23       13.72      8.87 o 
   3 -14   5     1172.56     1208.65     40.54 o 
   4 -14   5      332.80      323.95     19.64 o 
   5 -14   5      169.07      201.19     36.40 o 
   6 -14   5       67.19       75.07     32.82 o 
   7 -14   5       55.76       42.12     28.23 o 
 -10 -13   5      485.36      460.10     80.82 o 
  -9 -13   5      263.04      237.98     56.89 o 
  -8 -13   5      348.27      342.93     81.04 o 
  -7 -13   5     2239.08     2250.85     80.49 o 
  -6 -13   5      179.07      177.14     36.54 o 
  -5 -13   5      653.47      605.75     19.47 o 
  -4 -13   5      993.79      984.09     42.11 o 
  -3 -13   5     1403.20     1267.74     42.73 o 
  -2 -13   5     4208.58     4107.50     76.92 o 
  -1 -13   5      446.70      418.55     31.85 o 
   0 -13   5     2506.29     2480.64     94.04 o 
   1 -13   5     2065.58     2199.43     53.50 o 
   2 -13   5      100.98       77.85     19.64 o 
   3 -13   5      617.72      640.95     21.10 o 
   4 -13   5      701.28      711.74     25.72 o 
   5 -13   5      213.16      242.76     66.25 o 
   6 -13   5     2793.34     2868.14     74.46 o 
   7 -13   5      747.33      709.87    133.00 o 
 -10 -12   5      161.42      151.89     44.32 o 
  -9 -12   5      319.27      268.68     66.88 o 
  -8 -12   5      224.43      189.15     31.89 o 
  -7 -12   5      303.54      306.05     31.92 o 
  -6 -12   5     1484.58     1592.06     44.47 o 
  -5 -12   5      349.84      323.30     31.01 o 
  -4 -12   5     1274.09     1317.82     46.64 o 
  -3 -12   5     2247.35     2160.53     52.24 o 
  -2 -12   5       54.92       28.66      9.74 o 
  -1 -12   5     3444.47     3412.90     96.72 o 
   0 -12   5       76.85       81.62     16.60 o 
   1 -12   5      175.00      203.61     20.40 o 
   2 -12   5     2948.25     3204.73    110.01 o 
   3 -12   5      194.41      205.28     24.44 o 
   4 -12   5      250.44      241.59     35.64 o 
   5 -12   5      500.19      490.38     25.28 o 
   6 -12   5      271.32      252.86     48.32 o 
   7 -12   5      882.81      960.88    111.04 o 
   8 -12   5      517.42      485.75     60.30 o 
 -10 -11   5      146.20      121.78     24.54 o 
  -9 -11   5      348.86      375.49     78.01 o 
  -8 -11   5     1420.61     1417.40     55.22 o 
  -7 -11   5      116.39       96.67     20.15 o 
  -6 -11   5      887.22      857.03     38.39 o 
  -5 -11   5      672.52      594.47     36.25 o 
  -4 -11   5     2842.24     2808.94     60.30 o 
  -3 -11   5      408.67      378.43     27.24 o 
  -2 -11   5      873.63      847.33     27.95 o 
  -1 -11   5     3939.81     3950.79     75.76 o 
   0 -11   5     3458.01     3506.50     78.75 o 
   1 -11   5      108.69       81.63     14.67 o 
   2 -11   5     1238.78     1253.96     53.87 o 
   3 -11   5      977.88      969.28     43.57 o 
   4 -11   5      439.33      451.50     25.75 o 
   5 -11   5     2153.98     2256.91     73.90 o 
   6 -11   5       52.55       43.48     17.82 o 
   7 -11   5      449.54      402.66     39.60 o 
   8 -11   5      362.86      321.12     67.05 o 
 -10 -10   5      144.51      114.51     24.92 o 
  -9 -10   5      387.45      365.30     56.86 o 
  -8 -10   5      449.85      475.57     20.19 o 
  -7 -10   5      645.34      668.89     57.17 o 
  -6 -10   5     1854.77     1870.80     42.01 o 
  -5 -10   5     2154.49     2113.37     39.13 o 
  -4 -10   5     2688.50     2695.55     47.91 o 
  -3 -10   5      579.95      598.52     16.08 o 
  -2 -10   5      481.10      428.35     19.28 o 
  -1 -10   5     1195.93     1161.78     51.91 o 
   0 -10   5      670.95      662.19     18.66 o 
   1 -10   5      709.52      716.02     29.82 o 
   2 -10   5      801.16      794.18     35.45 o 
   3 -10   5     2139.81     2079.02     51.74 o 
   4 -10   5     1158.48     1187.58     53.17 o 
   5 -10   5      787.03      812.33     35.33 o 
   6 -10   5      253.14      245.21     28.56 o 
   7 -10   5       52.97       58.95     24.29 o 
   8 -10   5      830.66      787.00     79.53 o 
 -10  -9   5      145.56      125.25     27.11 o 
  -9  -9   5       27.93       30.02     15.02 o 
  -8  -9   5      685.47      674.28     21.98 o 
  -7  -9   5     2113.21     2204.07     62.14 o 
  -6  -9   5      357.03      301.00     15.82 o 
  -5  -9   5     1732.03     1879.00     35.07 o 
  -4  -9   5     1510.53     1494.16     44.53 o 
  -3  -9   5     1357.47     1334.81     39.11 o 
  -2  -9   5     1296.27     1158.02     36.53 o 
  -1  -9   5      575.78      588.81     34.24 o 
   0  -9   5      263.65      276.29     16.50 o 
   1  -9   5     1053.45     1021.73     51.19 o 
   2  -9   5      478.62      453.75     26.18 o 
   3  -9   5     2535.95     2530.34     52.36 o 
   4  -9   5      253.69      243.71     51.34 o 
   5  -9   5      114.87      107.22     16.02 o 
   6  -9   5     1099.61     1158.23     40.78 o 
   7  -9   5      328.78      325.72     49.81 o 
   8  -9   5      119.72       95.86     31.31 o 
 -11  -8   5      381.69      297.51    114.59 o 
 -10  -8   5      208.91      213.43     31.11 o 
  -9  -8   5      669.65      699.99     40.78 o 
  -8  -8   5       21.39       14.06      8.33 o 
  -7  -8   5      936.57      950.08     29.57 o 
  -6  -8   5       99.78      115.13     17.70 o 
  -5  -8   5      783.35      709.89     22.05 o 
  -4  -8   5     1840.04     1942.94     41.98 o 
  -3  -8   5     2173.74     2131.42     31.74 o 
  -2  -8   5     2180.19     2269.84     46.94 o 
  -1  -8   5     1628.15     1649.47     37.74 o 
   0  -8   5      303.18      333.81     32.05 o 
   1  -8   5      516.68      528.52     17.74 o 
   2  -8   5     1128.16     1041.34     40.05 o 
   3  -8   5     1552.25     1458.15     42.10 o 
   4  -8   5      484.42      452.78     22.41 o 
   5  -8   5      351.02      369.81     37.34 o 
   6  -8   5      143.90      127.16     25.39 o 
   7  -8   5      625.98      557.70     38.29 o 
   8  -8   5      440.66      493.50     65.01 o 
 -11  -7   5      104.77       94.96     35.96 o 
 -10  -7   5      221.35      168.47     31.98 o 
  -9  -7   5     2525.83     2544.55     72.30 o 
  -8  -7   5      645.60      697.51     31.86 o 
  -7  -7   5     1242.12     1290.21     43.72 o 
  -6  -7   5      145.54      125.05     16.76 o 
  -5  -7   5      318.72      309.25     14.78 o 
  -4  -7   5     1330.46     1294.13     34.33 o 
  -3  -7   5      289.05      333.62     16.37 o 
  -2  -7   5     1210.42     1188.42     49.19 o 
  -1  -7   5     9021.45     9196.30    102.84 o 
   0  -7   5     7212.37     7087.94     85.93 o 
   1  -7   5      703.28      691.56     26.85 o 
   2  -7   5      546.50      493.85     20.09 o 
   3  -7   5      798.66      786.21     23.40 o 
   4  -7   5      331.57      329.07     19.65 o 
   5  -7   5       86.53       80.02     16.92 o 
   6  -7   5      269.59      269.76     28.52 o 
   7  -7   5      348.25      327.42     41.37 o 
   8  -7   5      434.62      433.42    140.18 o 
 -11  -6   5     1094.31     1180.92     49.44 o 
 -10  -6   5       75.47       34.47     12.91 o 
  -9  -6   5      922.56      937.09     27.88 o 
  -8  -6   5      158.52      143.55     14.67 o 
  -7  -6   5      310.57      330.10     42.57 o 
  -6  -6   5      554.08      531.62     21.77 o 
  -5  -6   5     2859.24     2700.26     41.27 o 
  -4  -6   5     1679.76     1557.57     42.05 o 
  -3  -6   5     1431.07     1759.29     36.60 o 
  -2  -6   5     2827.63     3413.95     70.41 o 
  -1  -6   5     1310.85     1336.80     41.61 o 
   0  -6   5      953.61      895.31     30.76 o 
   1  -6   5     2504.00     2530.23     46.03 o 
   2  -6   5     5305.91     5350.53     79.31 o 
   3  -6   5     2594.75     2516.61     56.39 o 
   4  -6   5      940.80     1000.95     45.67 o 
   5  -6   5      478.37      515.27     36.79 o 
   6  -6   5      483.24      439.01     47.08 o 
   7  -6   5      519.05      541.42     51.12 o 
   8  -6   5      385.59      405.59     27.83 o 
   9  -6   5       97.17       76.98     33.18 o 
 -11  -5   5       67.61       84.59     32.24 o 
 -10  -5   5      689.09      683.94     47.29 o 
  -9  -5   5      376.25      357.50     36.29 o 
  -8  -5   5      711.58      752.92     27.10 o 
  -7  -5   5     1447.87     1467.76     47.25 o 
  -6  -5   5     1164.22     1196.76     43.15 o 
  -5  -5   5      514.95      537.84     14.64 o 
  -4  -5   5     2217.56     2375.77     47.97 o 
  -3  -5   5     4967.45     5256.81     77.67 o 
  -2  -5   5     3361.43     3184.78     47.83 o 
  -1  -5   5     1730.85     1795.40     38.75 o 
   0  -5   5      133.38      148.15     17.80 o 
   1  -5   5     9091.98     9062.69    116.31 o 
   2  -5   5     1082.25     1057.64     32.79 o 
   3  -5   5     3677.24     3541.24     62.97 o 
   4  -5   5      217.51      224.93     29.12 o 
   5  -5   5      829.36      687.57     58.33 o 
   6  -5   5      438.93      442.83     26.12 o 
   7  -5   5      314.47      386.63     34.19 o 
   8  -5   5       22.60       18.43     12.87 o 
   9  -5   5       24.14       10.54     27.94 o 
 -11  -4   5      995.87     1000.27     39.71 o 
 -10  -4   5      229.12      218.90     30.26 o 
  -9  -4   5      350.17      359.94     25.33 o 
  -8  -4   5      368.94      406.36     20.96 o 
  -7  -4   5      117.07      106.61     17.19 o 
  -6  -4   5      260.21      274.29     13.33 o 
  -5  -4   5      633.97      585.87     10.14 o 
  -4  -4   5     5638.46     5816.55     65.17 o 
  -3  -4   5     5004.00     5758.85    116.36 o 
  -2  -4   5     3178.14     3178.52     56.07 o 
  -1  -4   5     1159.27     1261.47     28.49 o 
   0  -4   5     6717.16     6969.38    118.58 o 
   1  -4   5      829.58      835.24     35.21 o 
   2  -4   5     4556.66     4423.33     63.97 o 
   3  -4   5     4453.62     4692.55    101.71 o 
   4  -4   5      132.34      135.20     21.10 o 
   5  -4   5      233.15      238.31     40.44 o 
   6  -4   5       23.77       30.32     12.20 o 
   7  -4   5      128.40      125.73     23.21 o 
   8  -4   5      369.18      368.73     47.90 o 
   9  -4   5       90.37       40.23     26.09 o 
 -11  -3   5      250.48      193.75     42.43 o 
 -10  -3   5      279.57      267.86     37.70 o 
  -9  -3   5     4490.32     4673.95     58.66 o 
  -8  -3   5     2443.22     2583.11     57.42 o 
  -7  -3   5      224.35      189.55     23.59 o 
  -6  -3   5     1188.01     1090.29     33.72 o 
  -5  -3   5      475.53      414.96     11.28 o 
  -4  -3   5     4221.03     4033.02     71.67 o 
  -3  -3   5     1032.73     1168.65     36.24 o 
  -2  -3   5     1472.38     1472.06     33.61 o 
  -1  -3   5     7387.47     7467.87     87.74 o 
   0  -3   5    13201.18    13365.21    166.75 o 
   1  -3   5    11314.18    12555.92    307.66 o 
   2  -3   5      702.66      672.06     30.67 o 
   3  -3   5      811.98      741.99     28.30 o 
   4  -3   5     1748.56     1804.93     38.24 o 
   5  -3   5      291.95      312.46     45.66 o 
   6  -3   5      146.16      149.83     23.46 o 
   7  -3   5      169.45      203.69     30.34 o 
   8  -3   5      271.20      220.00     38.00 o 
   9  -3   5        5.89       18.02     12.79 o 
 -11  -2   5      626.73      520.50    106.66 o 
 -10  -2   5      130.29      106.41     18.44 o 
  -9  -2   5      282.66      309.74     44.64 o 
  -8  -2   5      864.47      881.59     37.76 o 
  -7  -2   5      202.84      171.57     29.04 o 
  -6  -2   5     1183.29     1145.79     35.46 o 
  -5  -2   5     3740.74     3805.49     59.14 o 
  -4  -2   5     2223.85     2233.02     39.33 o 
  -3  -2   5     3512.95     3645.05     67.81 o 
  -2  -2   5     5136.85     5314.91     72.75 o 
  -1  -2   5     2682.04     2546.00     36.03 o 
   0  -2   5      154.30      140.35     14.54 o 
   1  -2   5     1579.44     1811.06     43.71 o 
   2  -2   5      881.10      924.31     50.34 o 
   3  -2   5      351.35      324.16     24.17 o 
   4  -2   5     1561.76     1553.84     56.92 o 
   5  -2   5      938.84      902.01     43.70 o 
   6  -2   5      147.64      174.66     26.21 o 
   7  -2   5     1643.38     1698.48     68.00 o 
   8  -2   5       75.78       48.96     14.96 o 
   9  -2   5      215.30      141.75     57.88 o 
 -11  -1   5       98.45       78.51     16.72 o 
 -10  -1   5      460.42      437.59     65.19 o 
  -9  -1   5      129.84      125.06     20.90 o 
  -8  -1   5     1822.99     1989.48     54.15 o 
  -7  -1   5      919.87      981.46     46.00 o 
  -6  -1   5     1069.03     1019.36     27.80 o 
  -5  -1   5     3615.80     3561.37     56.76 o 
  -4  -1   5     6867.46     6929.09     83.44 o 
  -3  -1   5     1503.79     1660.49     45.39 o 
  -2  -1   5     6223.90     6101.44     94.99 o 
  -1  -1   5      614.68      566.72     17.15 o 
   0  -1   5      589.00      555.59     15.83 o 
   1  -1   5      821.19      947.07     28.18 o 
   2  -1   5      145.96      127.40     31.83 o 
   3  -1   5     2511.79     2378.39     66.48 o 
   4  -1   5       77.56      127.49     25.24 o 
   5  -1   5      806.17      807.83     39.97 o 
   6  -1   5      730.19      798.15     44.20 o 
   7  -1   5     1212.71     1289.13     66.01 o 
   8  -1   5      315.62      246.92     53.35 o 
   9  -1   5       17.36       17.40     16.44 o 
 -11   0   5      321.71      283.57     63.31 o 
 -10   0   5      156.49      116.02     23.86 o 
  -9   0   5      307.89      325.64     53.57 o 
  -8   0   5     1033.02     1042.14     33.54 o 
  -7   0   5     1082.53     1159.26     39.74 o 
  -6   0   5      139.43      139.99     16.54 o 
  -5   0   5     4137.89     4047.59     62.81 o 
  -4   0   5     4802.44     4853.61     67.30 o 
  -3   0   5       96.59      116.70     13.57 o 
  -2   0   5      187.62      175.40     17.79 o 
  -1   0   5        0.44        2.94      4.55 o 
   0   0   5      836.17      754.88     19.31 o 
   1   0   5       22.97       17.36     10.38 o 
   2   0   5      122.24      219.94     23.27 o 
   3   0   5     2400.46     2487.59     36.72 o 
   4   0   5       95.81       73.44     19.97 o 
   5   0   5      418.59      495.41     42.28 o 
   6   0   5       43.20       54.28     17.25 o 
   7   0   5       39.29       67.11     13.63 o 
   8   0   5      625.15      623.92     38.71 o 
   9   0   5      128.94      103.33     39.06 o 
 -11   1   5      110.62      143.77     51.23 o 
 -10   1   5      457.53      478.82     49.42 o 
  -9   1   5      134.03      134.82     26.23 o 
  -8   1   5     1799.92     1901.86     50.56 o 
  -7   1   5      764.81      742.09     35.92 o 
  -6   1   5     1009.74      983.42     23.70 o 
  -5   1   5     3606.81     3587.80     50.22 o 
  -4   1   5     6719.24     6693.40     70.18 o 
  -3   1   5     1517.90     1623.81     54.21 o 
  -2   1   5     6096.73     6037.57     66.91 o 
  -1   1   5      663.16      623.12     14.97 o 
   0   1   5      680.83      621.59     18.77 o 
   1   1   5      655.34      755.98     21.84 o 
   2   1   5      158.05      165.09     25.46 o 
   3   1   5     2545.91     2520.83     63.93 o 
   4   1   5       99.49      138.46     28.59 o 
   5   1   5      659.73      667.05     52.38 o 
   6   1   5      725.18      714.90     42.21 o 
   7   1   5     1172.52     1207.67     66.75 o 
   8   1   5      321.66      262.31     75.42 o 
   9   1   5       23.61       22.60     17.92 o 
 -11   2   5      600.30      565.25    114.94 o 
 -10   2   5      134.20      104.59     27.99 o 
  -9   2   5      297.18      309.82     52.69 o 
  -8   2   5      789.96      771.84     26.78 o 
  -7   2   5      226.57      199.34     21.50 o 
  -6   2   5     1211.18     1171.40     29.04 o 
  -5   2   5     3685.70     3683.85     57.70 o 
  -4   2   5     2247.05     2226.78     49.69 o 
  -3   2   5     3602.96     3622.90     96.00 o 
  -2   2   5     5207.02     5429.79     41.40 o 
  -1   2   5     2403.25     2331.75     32.44 o 
   0   2   5      156.39      120.57     11.05 o 
   1   2   5     1711.55     1919.03     48.11 o 
   2   2   5      599.26      629.03     32.87 o 
   3   2   5      358.20      355.99      4.19 o 
   5   2   5      877.94      867.06     60.65 o 
   6   2   5      145.79      180.03     44.89 o 
   7   2   5     1839.42     2049.01     94.90 o 
   8   2   5       86.54       68.35     28.99 o 
   9   2   5      212.54      152.77     35.16 o 
 -11   3   5      211.31      140.09     76.42 o 
 -10   3   5      285.20      317.24     46.61 o 
  -9   3   5     4354.73     4677.19    239.77 o 
  -8   3   5     2353.15     2546.88    101.56 o 
  -7   3   5      190.33      163.65     15.19 o 
  -6   3   5     1282.90     1219.25     39.25 o 
  -5   3   5      500.27      447.94     18.08 o 
  -4   3   5     4362.33     4219.10     97.10 o 
  -3   3   5      838.73      907.36     30.07 o 
  -2   3   5     1555.75     1585.22     31.31 o 
  -1   3   5     7577.23     7689.70    116.59 o 
   0   3   5    13135.04    13059.68    171.19 o 
   1   3   5    11367.02    12668.17    325.09 o 
   2   3   5      715.49      656.58     33.12 o 
   3   3   5      862.39      822.89     25.47 o 
   4   3   5     1713.19     1743.96    212.11 o 
   5   3   5      412.02      445.98     41.23 o 
   6   3   5       98.39       96.10     24.56 o 
   7   3   5      112.87      176.23     48.15 o 
   8   3   5      285.46      293.06    106.41 o 
   9   3   5       12.21        7.95     18.00 o 
 -11   4   5      992.69     1053.85    153.47 o 
 -10   4   5      243.27      247.67     56.04 o 
  -9   4   5      360.89      357.40     66.03 o 
  -8   4   5      371.66      425.39     76.53 o 
  -7   4   5      150.31      127.68     16.98 o 
  -6   4   5      200.13      202.88     14.20 o 
  -5   4   5      696.52      637.18     13.43 o 
  -4   4   5     5701.91     5978.35     67.83 o 
  -3   4   5     5086.94     5908.25     74.45 o 
  -2   4   5     3254.62     3339.71     33.87 o 
  -1   4   5     1018.83     1124.61     25.00 o 
   0   4   5     6529.33     6679.91     99.93 o 
   1   4   5      747.90      718.45     27.64 o 
   2   4   5     4453.97     4432.98     63.91 o 
   3   4   5     4471.11     4644.94     75.19 o 
   4   4   5      127.23      121.80     14.33 o 
   5   4   5      305.16      254.45     92.99 o 
   6   4   5       25.57        9.06     21.77 o 
   7   4   5      156.93      101.89     30.57 o 
   8   4   5      359.66      395.28     96.76 o 
   9   4   5       68.44       42.54     23.68 o 
 -11   5   5       53.80       53.25     53.84 o 
 -10   5   5      655.10      676.28     73.55 o 
  -9   5   5      380.32      377.48     67.43 o 
  -8   5   5      742.90      765.54     65.72 o 
  -7   5   5     1429.99     1521.80     79.92 o 
  -6   5   5     1138.85     1176.03     38.96 o 
  -5   5   5      519.75      510.08     13.00 o 
  -4   5   5     2287.02     2409.66     51.90 o 
  -3   5   5     4676.93     5274.32     67.29 o 
  -2   5   5     3252.76     3113.92     38.30 o 
  -1   5   5     1839.15     1915.72     50.99 o 
   0   5   5      117.41      124.79     16.93 o 
   1   5   5     9404.82     9431.61    165.89 o 
   2   5   5     1038.51      983.76     35.81 o 
   3   5   5     3557.57     3427.92     64.87 o 
   4   5   5      192.51      193.64     23.44 o 
   5   5   5      757.45      673.01     64.86 o 
   6   5   5      397.63      439.44     94.34 o 
   7   5   5      338.57      375.58     78.67 o 
   8   5   5       17.44       12.18     35.43 o 
   9   5   5       36.56       24.70     15.68 o 
 -10   6   5       82.90       79.08     22.55 o 
  -9   6   5      920.50     1008.14     74.31 o 
  -8   6   5      183.12      156.93     35.00 o 
  -7   6   5      252.72      255.01     40.94 o 
  -6   6   5      724.55      734.16     39.95 o 
  -5   6   5     2807.57     2677.82     58.60 o 
  -4   6   5     1781.19     1653.13     48.33 o 
  -3   6   5     1623.39     1905.45     49.64 o 
  -2   6   5     2874.77     3405.03     40.45 o 
  -1   6   5     1392.21     1389.62     39.82 o 
   0   6   5      975.28      898.13     31.02 o 
   1   6   5     2347.29     2373.36     47.98 o 
   2   6   5     5363.02     5459.18    104.50 o 
   3   6   5     2733.10     2716.45     53.97 o 
   4   6   5      864.58      845.03     35.52 o 
   5   6   5      457.13      423.84     23.39 o 
   6   6   5      456.40      443.48    117.91 o 
   7   6   5      513.61      561.12     42.22 o 
   8   6   5      429.14      522.79     73.14 o 
   9   6   5      104.81       98.56     43.73 o 
 -11   7   5      111.29      144.26     49.08 o 
 -10   7   5      223.51      203.18     46.35 o 
  -9   7   5     2598.93     2784.27    130.23 o 
  -8   7   5      563.56      569.66     32.66 o 
  -7   7   5     1219.93     1255.13     53.64 o 
  -6   7   5      175.31      169.88     37.38 o 
  -5   7   5      264.95      251.67     11.49 o 
  -4   7   5     1446.71     1453.93     49.60 o 
  -3   7   5      207.08      241.28     36.88 o 
  -2   7   5     1196.58     1224.28     44.03 o 
  -1   7   5     9024.97     9235.68    100.86 o 
   0   7   5     7085.85     6804.96    123.56 o 
   1   7   5      768.13      771.23     34.70 o 
   2   7   5      537.82      546.22     23.27 o 
   3   7   5      851.44      845.53     34.13 o 
   4   7   5      406.53      379.70     15.66 o 
   5   7   5       49.88       31.16     13.61 o 
   6   7   5      274.68      286.90     76.11 o 
   7   7   5      389.51      376.14     60.85 o 
   8   7   5      375.64      374.18     96.09 o 
 -11   8   5      361.43      291.27    118.99 o 
 -10   8   5      220.50      197.56     45.15 o 
  -9   8   5      694.17      692.22    155.76 o 
  -8   8   5       41.88       42.75     14.08 o 
  -7   8   5      824.88      766.97     39.88 o 
  -6   8   5      121.93      164.62     27.61 o 
  -5   8   5      754.46      693.49     36.68 o 
  -4   8   5     1614.65     1704.18     57.53 o 
  -3   8   5     2031.89     2045.36     32.53 o 
  -2   8   5     2155.07     2291.81     46.59 o 
  -1   8   5     1429.22     1475.71     31.99 o 
   0   8   5      394.49      381.96     20.13 o 
   1   8   5      548.85      540.61     20.20 o 
   2   8   5     1208.01     1151.88     44.75 o 
   3   8   5     1674.96     1624.88     61.12 o 
   4   8   5      394.48      368.71     19.55 o 
   5   8   5      307.88      259.27     13.27 o 
   6   8   5      126.94      137.00     35.44 o 
   7   8   5      570.55      538.53    137.44 o 
   8   8   5      375.45      340.09     82.40 o 
 -10   9   5      179.30      135.14     42.89 o 
  -9   9   5       15.99       11.49     19.92 o 
  -8   9   5      684.43      685.46     55.97 o 
  -7   9   5     2284.84     2315.16     66.15 o 
  -6   9   5      371.95      329.66     43.61 o 
  -5   9   5     1867.44     1894.02     38.93 o 
  -4   9   5     1524.24     1531.58     52.30 o 
  -3   9   5     1361.42     1364.08     40.03 o 
  -2   9   5     1247.39     1112.77     33.97 o 
  -1   9   5      569.31      574.79     25.52 o 
   0   9   5      269.34      229.40     14.13 o 
   1   9   5     1206.65     1133.23     37.06 o 
   2   9   5      471.70      460.89     31.60 o 
   3   9   5     2469.97     2419.42     57.84 o 
   4   9   5      281.02      256.82     16.80 o 
   5   9   5      111.62       92.46     17.85 o 
   6   9   5     1118.88     1179.31     70.73 o 
   7   9   5      344.82      359.43     98.45 o 
   8   9   5      124.03      124.46     35.65 o 
 -10  10   5      113.82       83.15     32.64 o 
  -9  10   5      456.36      447.25     65.68 o 
  -8  10   5      390.19      479.84     70.22 o 
  -7  10   5      624.08      607.63     39.18 o 
  -6  10   5     1657.31     1639.22     68.91 o 
  -5  10   5     2155.18     2193.59     92.76 o 
  -4  10   5     2844.79     2823.40     53.94 o 
  -3  10   5      583.95      631.40     21.01 o 
  -2  10   5      463.42      410.00     22.06 o 
  -1  10   5     1141.16     1093.35     34.18 o 
   0  10   5      699.06      684.70     27.58 o 
   1  10   5      615.03      595.87     25.61 o 
   2  10   5      805.22      780.38     40.51 o 
   3  10   5     2083.91     2082.65     48.94 o 
   4  10   5     1225.61     1260.60     47.06 o 
   5  10   5      698.69      674.88     29.06 o 
   6  10   5      236.03      266.33     68.05 o 
   7  10   5       34.93       29.90     22.33 o 
   8  10   5      890.83      862.49    224.86 o 
 -10  11   5      126.53      115.37     36.81 o 
  -9  11   5      409.88      443.06     43.20 o 
  -8  11   5     1453.68     1586.80     71.98 o 
  -7  11   5       96.37      104.63     36.98 o 
  -6  11   5      968.94      959.99     48.58 o 
  -5  11   5      657.69      651.05     22.49 o 
  -4  11   5     2891.35     2851.89     56.24 o 
  -3  11   5      323.04      292.42     23.46 o 
  -2  11   5      833.98      813.80     32.81 o 
  -1  11   5     3923.11     3738.08    134.67 o 
   0  11   5     3442.58     3493.56     69.71 o 
   1  11   5       98.92       84.46     18.86 o 
   2  11   5     1244.30     1109.77     77.20 o 
   3  11   5      968.15      916.17     42.31 o 
   4  11   5      372.22      398.94     27.70 o 
   5  11   5     2141.45     2249.84     64.79 o 
   6  11   5       62.07       60.66     48.85 o 
   7  11   5      383.42      277.63     51.04 o 
   8  11   5      341.74      305.32     62.75 o 
 -10  12   5      178.53      169.25     36.63 o 
  -9  12   5      340.54      271.85     45.95 o 
  -8  12   5      195.92      164.00     41.04 o 
  -7  12   5      354.70      293.51     44.99 o 
  -6  12   5     1318.38     1404.25     43.05 o 
  -5  12   5      372.04      339.99     30.00 o 
  -4  12   5     1234.21     1241.29     42.51 o 
  -3  12   5     2234.91     2141.36     58.89 o 
  -2  12   5       55.04       41.23      8.07 o 
  -1  12   5     3338.24     3391.69     70.36 o 
   0  12   5       86.60      106.16     19.65 o 
   1  12   5      225.63      240.85     41.33 o 
   2  12   5     2829.66     3014.13     92.77 o 
   3  12   5      195.27      199.93     25.24 o 
   4  12   5      281.34      270.27     31.89 o 
   5  12   5      537.56      494.93     26.10 o 
   6  12   5      293.81      221.09    121.63 o 
   7  12   5      977.13     1028.71     72.76 o 
   8  12   5      519.01      394.89    106.55 o 
 -10  13   5      413.36      339.83     60.49 o 
  -9  13   5      244.29      222.55     48.43 o 
  -8  13   5      335.42      330.88     53.64 o 
  -7  13   5     2267.49     2295.09    106.58 o 
  -6  13   5      173.52      136.85     29.34 o 
  -5  13   5      703.83      658.01     35.47 o 
  -4  13   5     1038.23     1036.94     46.82 o 
  -3  13   5     1475.19     1381.30     52.72 o 
  -2  13   5     4236.98     4195.79     89.20 o 
  -1  13   5      444.65      413.68     40.24 o 
   0  13   5     2572.97     2564.38     59.66 o 
   1  13   5     2007.10     2124.18     50.80 o 
   2  13   5       94.33       57.11     18.70 o 
   3  13   5      631.72      647.07     33.35 o 
   4  13   5      666.70      650.92     24.28 o 
   5  13   5      211.69      197.88     21.14 o 
   6  13   5     2914.88     3086.17     75.39 o 
   7  13   5      722.87      670.86    115.37 o 
 -10  14   5      106.74       85.13     22.68 o 
  -9  14   5       83.42       70.85     20.72 o 
  -8  14   5     1019.67     1009.13     63.90 o 
  -7  14   5      404.50      346.34     69.40 o 
  -6  14   5      323.45      276.61     75.32 o 
  -5  14   5      105.39       56.35     21.37 o 
  -4  14   5     5553.69     5791.61    125.69 o 
  -3  14   5      483.36      492.83     20.69 o 
  -2  14   5       53.83       37.02     22.84 o 
  -1  14   5      856.56      794.85     46.52 o 
   0  14   5     3578.25     3753.25     81.60 o 
   1  14   5     1144.28     1169.37     53.46 o 
   2  14   5       20.59        4.67      7.24 o 
   3  14   5     1196.19     1231.78     36.26 o 
   4  14   5      281.45      300.14     31.32 o 
   5  14   5      173.69      159.65     24.73 o 
   6  14   5       67.85       43.34     22.99 o 
   7  14   5       57.59       24.46     25.25 o 
  -9  15   5      103.80       95.06     26.28 o 
  -8  15   5       73.39       60.50     21.39 o 
  -7  15   5      624.00      662.79     64.52 o 
  -6  15   5      971.51     1067.83     39.79 o 
  -5  15   5      361.32      313.18     24.51 o 
  -4  15   5     2988.76     3025.61     88.84 o 
  -3  15   5     2401.97     2395.93     51.90 o 
  -2  15   5      260.22      297.55     37.52 o 
  -1  15   5     2268.85     2226.75     59.28 o 
   0  15   5     1985.39     1984.53     55.51 o 
   1  15   5     1497.15     1486.33     53.10 o 
   2  15   5      676.93      666.14     53.31 o 
   3  15   5      743.55      767.67     38.06 o 
   4  15   5      778.88      737.84     27.70 o 
   5  15   5      686.52      724.41     35.78 o 
   6  15   5      147.46      144.09     36.29 o 
   7  15   5       49.40       27.64     27.59 o 
  -9  16   5       47.99       42.11     18.46 o 
  -8  16   5      267.48      241.04     53.19 o 
  -7  16   5      611.02      626.69    102.72 o 
  -6  16   5      204.14      218.97     44.72 o 
  -5  16   5      431.84      439.35     90.34 o 
  -4  16   5      864.08      848.50     36.05 o 
  -3  16   5     1459.40     1475.18     51.37 o 
  -2  16   5     1767.36     1700.94     48.81 o 
  -1  16   5     3319.16     3493.19     66.43 o 
   0  16   5      147.68      127.97     29.39 o 
   1  16   5       17.54       21.96     11.50 o 
   2  16   5     1651.52     1836.36     88.94 o 
   3  16   5      248.00      279.24     34.35 o 
   4  16   5     1109.30     1080.97     38.40 o 
   5  16   5      525.35      574.83     43.63 o 
   6  16   5      150.85       77.94     35.32 o 
   7  16   5      467.15      409.35    156.30 o 
  -9  17   5       61.49       56.69     17.92 o 
  -8  17   5      564.11      619.24     49.20 o 
  -7  17   5       63.31       48.53     18.42 o 
  -6  17   5      401.99      452.33     78.87 o 
  -5  17   5       79.75       65.45     27.93 o 
  -4  17   5       77.33       37.10     14.30 o 
  -3  17   5      414.42      394.14     17.82 o 
  -2  17   5     1069.52     1017.12     39.80 o 
  -1  17   5     2047.71     2030.15     76.86 o 
   0  17   5      300.69      338.47     43.52 o 
   1  17   5      662.09      706.27     36.71 o 
   2  17   5       13.22       -1.56     14.94 o 
   3  17   5     1360.13     1490.78     68.07 o 
   4  17   5      151.49      146.66     24.19 o 
   5  17   5      504.45      548.35     50.30 o 
   6  17   5       64.85      115.80     49.75 o 
  -8  18   5      334.58      284.17     81.88 o 
  -7  18   5      320.87      344.67     50.63 o 
  -6  18   5      706.47      653.83    106.97 o 
  -5  18   5      519.33      464.12     94.26 o 
  -4  18   5      358.68      316.07     62.41 o 
  -3  18   5      990.67      998.57     23.43 o 
  -2  18   5      218.56      207.68     31.12 o 
  -1  18   5      234.38      262.23     48.15 o 
   0  18   5      257.04      261.38     36.88 o 
   1  18   5      709.96      768.67     41.54 o 
   2  18   5      534.41      515.07     35.35 o 
   3  18   5      906.04      874.79     45.00 o 
   4  18   5       36.79       18.94     10.32 o 
   5  18   5      170.78      138.24     35.91 o 
   6  18   5       24.28       -0.90     29.32 o 
  -8  19   5       71.70       45.37     21.22 o 
  -7  19   5      884.68      869.60     69.06 o 
  -6  19   5     1374.95     1483.04     54.23 o 
  -5  19   5      494.85      520.42    103.29 o 
  -4  19   5      477.62      481.91     86.99 o 
  -3  19   5      367.29      358.80     39.24 o 
  -2  19   5      123.26      108.50     22.30 o 
  -1  19   5       50.81       25.82     10.84 o 
   0  19   5     1006.35     1003.21     27.42 o 
   1  19   5      165.73      164.61     31.85 o 
   2  19   5      612.04      600.56     40.61 o 
   3  19   5     1405.23     1360.41     56.14 o 
   4  19   5      368.65      368.16     30.26 o 
   5  19   5       99.09       72.37     26.53 o 
   6  19   5      274.65      263.35     58.48 o 
  -8  20   5      139.39      139.26     37.58 o 
  -7  20   5       76.43       78.04     31.47 o 
  -6  20   5      165.87      139.84     41.49 o 
  -5  20   5     1375.95     1399.19     58.19 o 
  -4  20   5       79.47       70.18     38.97 o 
  -3  20   5     1853.13     1975.16     86.09 o 
  -2  20   5      314.96      213.68     34.75 o 
  -1  20   5       73.05       64.99     16.50 o 
   0  20   5     1379.42     1388.12     53.08 o 
   1  20   5     1232.29     1228.04     57.85 o 
   2  20   5      919.35      897.01     36.57 o 
   3  20   5      387.13      362.97     57.41 o 
   4  20   5     1473.89     1580.92     50.73 o 
   5  20   5       98.54       52.26     17.05 o 
  -7  21   5      203.27      208.23     50.68 o 
  -6  21   5       35.72       22.39     19.27 o 
  -5  21   5      148.35      158.88     36.25 o 
  -4  21   5      629.94      652.26    120.80 o 
  -3  21   5       73.21       70.27     30.73 o 
  -2  21   5       58.01       51.12     19.30 o 
  -1  21   5     1162.82     1144.02     62.63 o 
   0  21   5     1515.74     1511.00     63.38 o 
   1  21   5      538.94      556.84     43.31 o 
   2  21   5      770.45      707.60     75.48 o 
   3  21   5      288.51      278.49     50.72 o 
   4  21   5      275.42      235.97     56.53 o 
   5  21   5       80.13       91.35     23.05 o 
  -7  22   5      101.80       64.11     33.47 o 
  -6  22   5      303.49      266.58     81.12 o 
  -5  22   5      128.95      118.42     28.28 o 
  -4  22   5      552.18      532.82     44.19 o 
  -3  22   5      419.18      462.07     54.92 o 
  -2  22   5      330.89      326.52     45.88 o 
  -1  22   5      466.12      372.18     62.15 o 
   0  22   5      230.19      205.86     34.24 o 
   1  22   5      415.00      369.74     42.46 o 
   2  22   5     1156.52     1181.08     59.37 o 
   3  22   5      329.59      296.40     38.62 o 
   4  22   5       31.86       15.71     13.63 o 
  -6  23   5      140.77      108.94     30.20 o 
  -5  23   5      206.82      207.89     42.77 o 
  -4  23   5       33.63       25.01     18.35 o 
  -3  23   5      561.28      531.03     77.65 o 
  -2  23   5     1937.06     2027.94     62.69 o 
  -1  23   5     1006.57     1004.44     41.20 o 
   0  23   5      290.51      306.90     41.77 o 
   1  23   5      187.75      188.33     38.75 o 
   2  23   5        7.02       -3.37     12.56 o 
   3  23   5      432.30      397.67     42.71 o 
   4  23   5       51.65       71.01     16.39 o 
  -5  24   5      726.54      697.36     42.83 o 
  -4  24   5      740.85      616.24    106.86 o 
  -3  24   5      384.07      407.46     63.73 o 
  -2  24   5       84.31       36.31     13.97 o 
  -1  24   5       43.87       30.60     18.11 o 
   0  24   5      259.44      257.62     60.35 o 
   1  24   5      370.54      468.11     67.15 o 
   2  24   5      191.02      167.87     46.78 o 
   3  24   5      380.15      334.94     49.24 o 
  -4  25   5       37.72       32.35     18.26 o 
  -3  25   5      145.14      115.44     32.16 o 
  -2  25   5       50.78       64.92     34.38 o 
  -1  25   5     1041.40     1233.81     69.46 o 
   0  25   5      373.12      304.51     84.50 o 
   1  25   5      160.28      145.47     32.44 o 
   2  25   5       89.15       88.56     22.64 o 
  -3  26   5      468.29      455.85     82.18 o 
  -2  26   5      270.90      183.17     73.06 o 
  -1  26   5      545.51      447.06    120.17 o 
   0  26   5       37.09       26.71     16.00 o 
   1  26   5      129.18      121.20     33.32 o 
  -2 -26   6      366.02      318.22     53.87 o 
  -1 -26   6       18.41       37.15     31.62 o 
  -4 -25   6      506.25      436.07    107.67 o 
  -3 -25   6      234.50      224.48     82.63 o 
  -2 -25   6      196.64      144.74     39.21 o 
  -1 -25   6       83.66       31.13     19.79 o 
   0 -25   6      918.68      868.87     37.78 o 
   1 -25   6      473.78      415.81     38.67 o 
  -5 -24   6      287.23      212.12     68.51 o 
  -4 -24   6      105.18      109.40     37.21 o 
  -3 -24   6      107.49       69.87     26.18 o 
  -2 -24   6       26.91       32.43     14.08 o 
  -1 -24   6      121.43       71.76     26.94 o 
   0 -24   6      215.77      201.98     59.83 o 
   1 -24   6      229.15      190.23     78.88 o 
   2 -24   6      406.66      273.39     94.20 o 
  -6 -23   6     1265.37     1367.10     62.15 o 
  -5 -23   6      164.96      178.57     54.22 o 
  -4 -23   6       36.36       74.41     35.82 o 
  -3 -23   6      565.89      581.08     47.78 o 
  -2 -23   6      159.06      147.12     36.53 o 
  -1 -23   6      583.27      604.75     63.44 o 
   0 -23   6      676.89      635.93     63.46 o 
   1 -23   6      995.00      944.90     87.50 o 
   2 -23   6      790.52      893.35     46.84 o 
   3 -23   6      279.63      266.51     35.75 o 
  -6 -22   6       79.67       41.88     38.11 o 
  -5 -22   6       33.99       49.24     24.10 o 
  -4 -22   6      836.44      898.08     69.51 o 
  -3 -22   6      262.61      258.74     34.97 o 
  -2 -22   6      505.82      518.94     30.83 o 
  -1 -22   6      567.78      519.46     39.07 o 
   0 -22   6       93.95      100.24     31.04 o 
   1 -22   6      410.32      424.10     54.76 o 
   2 -22   6      144.35      144.44     38.34 o 
   3 -22   6      919.77      961.39     55.79 o 
   4 -22   6      249.13      352.01     51.37 o 
  -7 -21   6       19.81       27.95     20.37 o 
  -6 -21   6       51.61       83.05     34.92 o 
  -5 -21   6      228.48      206.91     43.76 o 
  -4 -21   6      563.19      601.37     31.05 o 
  -3 -21   6      492.17      516.84     39.24 o 
  -2 -21   6      503.09      570.11     43.52 o 
  -1 -21   6      108.16       67.17     19.91 o 
   0 -21   6       15.66       22.28     18.23 o 
   1 -21   6      565.47      558.81     81.20 o 
   2 -21   6       51.84       14.48     18.85 o 
   3 -21   6      157.35      120.47     37.30 o 
   4 -21   6       62.74       37.65     17.28 o 
  -7 -20   6      424.26      398.16    131.64 o 
  -6 -20   6       51.64       51.46     30.16 o 
  -5 -20   6      870.95      925.91     38.75 o 
  -4 -20   6      155.14      130.43     31.24 o 
  -3 -20   6      250.05      225.68     32.77 o 
  -2 -20   6      866.95      888.02     37.18 o 
  -1 -20   6      967.55      971.18     27.27 o 
   0 -20   6      357.27      419.92     27.80 o 
   1 -20   6     1352.80     1391.80     66.46 o 
   2 -20   6      446.01      376.90     89.97 o 
   3 -20   6      691.43      667.64     41.87 o 
   4 -20   6      462.43      455.68     44.47 o 
   5 -20   6       10.61       24.24     18.41 o 
  -8 -19   6      406.60      368.42    105.72 o 
  -7 -19   6      278.24      283.24     76.28 o 
  -6 -19   6      511.23      503.22     72.27 o 
  -5 -19   6      216.62      173.93     41.16 o 
  -4 -19   6      587.81      549.23     27.46 o 
  -3 -19   6      304.21      280.57     24.11 o 
  -2 -19   6      159.95      138.24     28.60 o 
  -1 -19   6      684.37      654.65     49.93 o 
   0 -19   6      589.41      535.67     34.11 o 
   1 -19   6      332.87      304.54     35.52 o 
   2 -19   6     1418.32     1354.55     91.76 o 
   3 -19   6      339.38      273.70     46.13 o 
   4 -19   6      106.49      101.41     23.80 o 
   5 -19   6       98.67      123.61     55.55 o 
  -8 -18   6      110.91       96.74     34.99 o 
  -7 -18   6       55.48       48.13     23.97 o 
  -6 -18   6       84.29       61.58     28.39 o 
  -5 -18   6      312.29      287.70     43.43 o 
  -4 -18   6      601.02      664.75     41.63 o 
  -3 -18   6     1460.58     1533.63     52.90 o 
  -2 -18   6      969.06     1026.25     30.96 o 
  -1 -18   6      428.75      424.00     37.38 o 
   0 -18   6      101.53      116.99     22.49 o 
   1 -18   6      222.01      238.33     36.02 o 
   2 -18   6     1376.53     1442.38     58.75 o 
   3 -18   6       48.29       58.66     30.26 o 
   4 -18   6      260.80      229.70     61.59 o 
   5 -18   6      617.33      675.51     45.86 o 
   6 -18   6      106.13      148.66     45.17 o 
  -9 -17   6      126.13      119.77     33.99 o 
  -8 -17   6      182.07      176.28     42.89 o 
  -7 -17   6     1512.06     1600.22     40.02 o 
  -6 -17   6      136.10      129.52     44.65 o 
  -5 -17   6       59.10       62.05     15.08 o 
  -4 -17   6      246.76      242.04     49.66 o 
  -3 -17   6      686.07      726.61     31.09 o 
  -2 -17   6      681.09      764.30     29.57 o 
  -1 -17   6     1253.94     1410.42     51.08 o 
   0 -17   6      957.86      917.84     28.64 o 
   1 -17   6      929.68      968.06     31.58 o 
   2 -17   6      743.30      659.76     41.62 o 
   3 -17   6      184.17      181.03     41.77 o 
   4 -17   6       77.78       71.78     29.43 o 
   5 -17   6      406.81      418.31     36.36 o 
   6 -17   6       56.01       51.44     23.91 o 
  -9 -16   6      171.84      192.98     53.21 o 
  -8 -16   6       45.46       26.13     29.32 o 
  -7 -16   6       49.40       22.44     17.99 o 
  -6 -16   6      307.19      292.62     67.38 o 
  -5 -16   6      646.22      617.57     30.20 o 
  -4 -16   6     1134.88     1155.82     47.36 o 
  -3 -16   6       24.53       17.39      9.64 o 
  -2 -16   6      138.28      128.05     24.45 o 
  -1 -16   6      809.51      801.21     26.72 o 
   0 -16   6      207.85      188.35     33.03 o 
   1 -16   6      126.29      135.37     34.15 o 
   2 -16   6      185.25      224.77     26.08 o 
   3 -16   6      434.94      463.49     47.61 o 
   4 -16   6      185.62      210.40     39.17 o 
   5 -16   6       23.41       16.27     15.36 o 
   6 -16   6      404.08      400.55     95.77 o 
  -9 -15   6      138.46      146.03     35.59 o 
  -8 -15   6      520.31      497.45    175.07 o 
  -7 -15   6      354.08      415.51     43.56 o 
  -6 -15   6     1495.72     1651.68     54.91 o 
  -5 -15   6      426.38      420.39     23.82 o 
  -4 -15   6      269.71      271.25     35.15 o 
  -3 -15   6       88.44       87.00     26.94 o 
  -2 -15   6      160.54      142.15     29.68 o 
  -1 -15   6      473.63      450.13     25.50 o 
   0 -15   6     1962.33     2028.10     55.75 o 
   1 -15   6     1193.77     1196.68     38.47 o 
   2 -15   6      167.51      164.22     35.99 o 
   3 -15   6      302.00      314.47     30.75 o 
   4 -15   6      685.26      708.68     43.15 o 
   5 -15   6      544.20      564.74     35.97 o 
   6 -15   6       69.78       69.20     29.74 o 
  -9 -14   6      405.16      333.02     61.64 o 
  -8 -14   6      499.86      541.14     57.88 o 
  -7 -14   6      334.87      328.42     67.57 o 
  -6 -14   6      129.20      117.73     21.26 o 
  -5 -14   6      543.91      566.04     27.29 o 
  -4 -14   6     1179.90     1259.13     45.41 o 
  -3 -14   6      597.61      599.43     26.63 o 
  -2 -14   6      232.94      188.39     42.22 o 
  -1 -14   6       15.86       14.92     12.12 o 
   0 -14   6      513.60      525.59     23.84 o 
   1 -14   6      723.21      738.64     24.39 o 
   2 -14   6      323.97      334.87     21.64 o 
   3 -14   6     1596.86     1631.40     46.49 o 
   4 -14   6     1146.94     1194.54     50.09 o 
   5 -14   6     2036.41     2150.69     64.97 o 
   6 -14   6       48.12       49.62     15.66 o 
 -10 -13   6       16.43       23.79     18.45 o 
  -9 -13   6       86.71       31.96     21.24 o 
  -8 -13   6      635.40      623.87     50.36 o 
  -7 -13   6     1303.67     1392.75     59.28 o 
  -6 -13   6      223.83      261.77     48.76 o 
  -5 -13   6       59.01       50.95     15.29 o 
  -4 -13   6      172.17      176.02     20.37 o 
  -3 -13   6     1212.13     1298.89     54.61 o 
  -2 -13   6      235.10      237.30     26.92 o 
  -1 -13   6     1504.29     1510.14     54.13 o 
   0 -13   6       62.13       46.43     17.57 o 
   1 -13   6     3307.49     3376.47     77.87 o 
   2 -13   6     2083.99     2195.62     49.62 o 
   3 -13   6      153.78      166.21     27.66 o 
   4 -13   6       76.58       86.75     16.69 o 
   5 -13   6     1036.13     1073.69     47.85 o 
   6 -13   6      511.98      529.26     35.77 o 
   7 -13   6      389.23      337.92    152.80 o 
 -10 -12   6     1033.85     1087.36     48.34 o 
  -9 -12   6      627.57      638.25     44.69 o 
  -8 -12   6       22.94       12.49     13.70 o 
  -7 -12   6       21.55        6.76     18.10 o 
  -6 -12   6     1309.00     1271.68     35.86 o 
  -5 -12   6      739.42      713.50     31.77 o 
  -4 -12   6      125.33      129.01     17.16 o 
  -3 -12   6     1419.71     1516.15     60.85 o 
  -2 -12   6     4019.36     4177.23     88.88 o 
  -1 -12   6     1142.94     1104.10     63.18 o 
   0 -12   6      662.23      644.20     33.43 o 
   1 -12   6      653.46      752.28     49.58 o 
   2 -12   6      447.48      495.38     36.01 o 
   3 -12   6     1314.87     1344.68     38.98 o 
   4 -12   6     1171.92     1142.43     38.51 o 
   5 -12   6      575.02      566.81     28.13 o 
   6 -12   6     1335.68     1395.93     94.36 o 
   7 -12   6       19.88       50.60     33.72 o 
 -10 -11   6      153.45      140.32     22.61 o 
  -9 -11   6      290.18      270.75     63.09 o 
  -8 -11   6      551.05      505.65     44.74 o 
  -7 -11   6     2824.48     2977.03    111.12 o 
  -6 -11   6     3507.32     3555.32     83.63 o 
  -5 -11   6      256.45      233.00     16.53 o 
  -4 -11   6     1216.40     1203.97     42.87 o 
  -3 -11   6      837.70      761.24     26.34 o 
  -2 -11   6     1949.34     1924.97     61.74 o 
  -1 -11   6      534.91      516.21     37.12 o 
   0 -11   6     1543.13     1568.17     58.61 o 
   1 -11   6     3031.94     3069.80     82.34 o 
   2 -11   6     1078.04     1118.40     56.45 o 
   3 -11   6      687.57      683.55     23.75 o 
   4 -11   6      106.61       92.34     20.81 o 
   5 -11   6      476.03      454.96     21.18 o 
   6 -11   6     1271.43     1317.03     55.68 o 
   7 -11   6      155.38      134.31     33.70 o 
 -10 -10   6      161.52      110.51     21.31 o 
  -9 -10   6      365.97      351.22     56.80 o 
  -8 -10   6      288.83      252.69     53.16 o 
  -7 -10   6     1271.24     1305.81     45.19 o 
  -6 -10   6      392.13      367.98     26.44 o 
  -5 -10   6     1132.52     1082.46     37.83 o 
  -4 -10   6      193.46      201.64     20.82 o 
  -3 -10   6     2261.32     2269.68     41.40 o 
  -2 -10   6      475.64      409.86     23.91 o 
  -1 -10   6      179.88      184.42     27.89 o 
   0 -10   6     4277.66     4473.75    132.37 o 
   1 -10   6     2068.21     2090.04     59.19 o 
   2 -10   6      565.33      565.09     36.97 o 
   3 -10   6       90.18       93.13     18.20 o 
   4 -10   6      340.10      319.51     32.40 o 
   5 -10   6      317.85      327.74     47.56 o 
   6 -10   6      408.39      329.09     37.84 o 
   7 -10   6        2.99        7.82     21.04 o 
   8 -10   6       39.26       30.17     29.63 o 
 -10  -9   6       31.62       20.89     12.32 o 
  -9  -9   6      277.98      250.30     43.61 o 
  -8  -9   6     1108.66     1088.44     44.27 o 
  -7  -9   6     1967.10     1915.74     49.56 o 
  -6  -9   6      228.82      214.49     30.57 o 
  -5  -9   6      570.85      560.56     18.36 o 
  -4  -9   6      687.11      645.67     27.13 o 
  -3  -9   6      111.57       99.54     18.12 o 
  -2  -9   6      124.23      105.36     22.10 o 
  -1  -9   6     2669.58     2751.09     57.59 o 
   0  -9   6      159.51      176.53     37.83 o 
   1  -9   6     1322.97     1317.30     84.98 o 
   2  -9   6     5402.40     5707.14    116.81 o 
   3  -9   6        9.99       14.75      9.06 o 
   4  -9   6      361.89      394.50     26.00 o 
   5  -9   6       29.91       24.24     12.19 o 
   6  -9   6      315.04      240.77     35.23 o 
   7  -9   6      437.66      474.38     61.84 o 
   8  -9   6       10.96      -10.88     36.21 o 
 -11  -8   6       72.46       59.45     31.25 o 
 -10  -8   6      808.75      832.90     43.08 o 
  -9  -8   6      245.35      242.71     35.17 o 
  -8  -8   6     2837.57     2821.92     97.61 o 
  -7  -8   6      685.71      627.72     19.48 o 
  -6  -8   6     1645.78     1628.48     39.46 o 
  -5  -8   6     2323.63     2375.56     42.58 o 
  -4  -8   6      200.29      180.70      9.52 o 
  -3  -8   6      870.77      815.24     28.63 o 
  -2  -8   6     5546.92     5489.69     85.14 o 
  -1  -8   6      286.49      264.08     18.70 o 
   0  -8   6     2138.60     2116.02     49.70 o 
   1  -8   6      389.16      404.39     26.21 o 
   2  -8   6     4770.13     4681.98     88.78 o 
   3  -8   6     1013.55     1028.40     40.15 o 
   4  -8   6      149.56      152.48     21.48 o 
   5  -8   6      126.59      106.89     21.09 o 
   6  -8   6      878.66      848.11     28.06 o 
   7  -8   6     1182.89     1132.69     44.24 o 
   8  -8   6       51.78       68.75     33.25 o 
 -11  -7   6      145.19      133.17     54.78 o 
 -10  -7   6      509.66      493.83     52.68 o 
  -9  -7   6      236.08      241.71     38.12 o 
  -8  -7   6      599.39      576.31     20.87 o 
  -7  -7   6       63.83       75.66     14.66 o 
  -6  -7   6       49.46       38.31     10.31 o 
  -5  -7   6     1646.02     1562.22     44.52 o 
  -4  -7   6     1711.66     1737.80     42.71 o 
  -3  -7   6     1969.75     1862.26     51.38 o 
  -2  -7   6     2447.89     2432.79     61.76 o 
  -1  -7   6      163.44      138.54     27.64 o 
   0  -7   6      535.97      487.12     23.77 o 
   1  -7   6      975.35      952.59     33.70 o 
   2  -7   6      846.16      833.97     31.07 o 
   3  -7   6     1934.55     2007.51     54.17 o 
   4  -7   6      390.21      353.70     21.96 o 
   5  -7   6     1356.36     1318.53     54.92 o 
   6  -7   6       61.81       74.00     22.53 o 
   7  -7   6      605.43      625.38     26.03 o 
   8  -7   6       18.79       50.09     29.65 o 
 -11  -6   6      238.78      215.79     90.29 o 
 -10  -6   6      966.42     1037.92     53.54 o 
  -9  -6   6      482.91      448.36     45.52 o 
  -8  -6   6       29.92       16.16     10.80 o 
  -7  -6   6       22.59       12.76      7.92 o 
  -6  -6   6     1092.12     1143.31     43.91 o 
  -5  -6   6     2598.43     2516.21     60.09 o 
  -4  -6   6      276.08      269.77     27.13 o 
  -3  -6   6      976.47      925.77     30.24 o 
  -2  -6   6     1735.94     1605.53     35.89 o 
  -1  -6   6     2462.55     2734.23     99.95 o 
   0  -6   6      936.91      891.52     49.52 o 
   1  -6   6      753.03      748.41     28.90 o 
   2  -6   6      869.73      821.66     26.96 o 
   3  -6   6     2023.19     2019.71     58.87 o 
   4  -6   6      282.12      284.87     42.21 o 
   5  -6   6     1390.58     1398.95     51.31 o 
   6  -6   6      435.34      451.58     31.94 o 
   7  -6   6       17.80       27.48     13.64 o 
   8  -6   6       33.10       26.35     14.31 o 
 -11  -5   6      190.90      178.03     66.59 o 
 -10  -5   6      168.02      153.18     30.52 o 
  -9  -5   6      996.96     1049.90     45.32 o 
  -8  -5   6      314.23      332.36     24.25 o 
  -7  -5   6      200.95      201.09     32.93 o 
  -6  -5   6     4746.40     4810.37     96.64 o 
  -5  -5   6      379.37      381.93      9.13 o 
  -4  -5   6      257.33      253.24     25.45 o 
  -3  -5   6      783.44      732.34     41.94 o 
  -2  -5   6     1143.91     1099.56     43.47 o 
  -1  -5   6     1823.91     2021.04     64.84 o 
   0  -5   6     1436.81     1550.50     53.62 o 
   1  -5   6     2262.72     2254.00     35.44 o 
   2  -5   6     6399.48     6468.85    127.08 o 
   3  -5   6      185.94      157.32     23.24 o 
   4  -5   6     2038.39     2016.90     62.19 o 
   5  -5   6     1193.59     1254.68     42.22 o 
   6  -5   6       77.32       99.20     19.34 o 
   7  -5   6      321.56      316.44     34.85 o 
   8  -5   6       20.82       33.60     12.62 o 
 -11  -4   6       48.21       13.26      9.71 o 
 -10  -4   6      186.59      202.77     26.96 o 
  -9  -4   6      898.69      928.59     23.45 o 
  -8  -4   6      229.77      245.21     24.13 o 
  -7  -4   6     2617.70     2678.17     46.82 o 
  -6  -4   6      365.91      359.71     17.59 o 
  -5  -4   6     1945.78     1948.55     51.81 o 
  -4  -4   6     3750.40     3895.71     64.53 o 
  -3  -4   6     1978.27     1761.60     53.64 o 
  -2  -4   6      296.73      297.94     21.67 o 
  -1  -4   6      929.56     1090.65     58.57 o 
   0  -4   6       49.75       33.37     10.33 o 
   1  -4   6     2200.05     2056.65     48.07 o 
   2  -4   6      696.75      717.72     29.51 o 
   3  -4   6      367.41      431.19     35.32 o 
   4  -4   6      243.89      204.39     39.10 o 
   5  -4   6     1065.27     1085.57     41.56 o 
   6  -4   6     1069.76     1115.37     49.96 o 
   7  -4   6      407.81      393.83     57.38 o 
   8  -4   6       67.69       61.97     18.46 o 
 -11  -3   6      143.62      118.54     36.05 o 
 -10  -3   6      224.47      216.49     32.29 o 
  -9  -3   6       12.53       13.06      8.62 o 
  -8  -3   6       91.78       90.66     16.36 o 
  -7  -3   6      301.96      248.65     28.10 o 
  -6  -3   6     1588.67     1612.58     46.42 o 
  -5  -3   6     2339.91     2407.48     30.00 o 
  -4  -3   6      403.90      432.13     15.35 o 
  -3  -3   6     1388.08     1403.48     66.08 o 
  -2  -3   6      625.44      582.33     37.49 o 
  -1  -3   6     4141.36     4297.14     72.15 o 
   0  -3   6     3327.45     3436.72     88.55 o 
   1  -3   6     1326.31     1214.85     50.18 o 
   2  -3   6     2151.52     2039.34     61.88 o 
   3  -3   6       98.43      110.49     28.60 o 
   4  -3   6      151.04      135.16     14.48 o 
   5  -3   6     1791.20     1828.13     53.14 o 
   6  -3   6      511.56      547.24     46.50 o 
   7  -3   6      666.77      651.66     41.73 o 
   8  -3   6      279.00      276.42     55.66 o 
 -11  -2   6       71.14       35.47     17.42 o 
 -10  -2   6     3119.49     3386.31     44.77 o 
  -9  -2   6     1514.07     1492.34     41.06 o 
  -8  -2   6      591.57      618.96     37.06 o 
  -7  -2   6     2375.81     2455.86     65.58 o 
  -6  -2   6      416.36      385.29     20.45 o 
  -5  -2   6     6225.75     6404.30     92.79 o 
  -4  -2   6      589.59      598.46     27.62 o 
  -3  -2   6      215.71      248.79     27.40 o 
  -2  -2   6     9333.73     9537.69    195.69 o 
  -1  -2   6     3744.06     3599.91     82.60 o 
   0  -2   6     1302.90     1260.05     42.42 o 
   1  -2   6      328.80      332.67     26.17 o 
   2  -2   6      656.26      617.79     14.89 o 
   3  -2   6     1035.23     1010.28     30.72 o 
   4  -2   6     1357.25     1375.08     59.14 o 
   5  -2   6      208.26      247.88     36.66 o 
   6  -2   6      268.82      235.78     35.27 o 
   7  -2   6      101.31       79.78     21.73 o 
   8  -2   6       27.56       37.70     14.01 o 
 -11  -1   6       51.66       37.52     21.90 o 
 -10  -1   6        9.66        9.29      9.79 o 
  -9  -1   6     1255.62     1282.25     58.69 o 
  -8  -1   6     1156.91     1202.04     40.42 o 
  -7  -1   6     5103.51     5114.86     95.48 o 
  -6  -1   6     4398.37     4544.57     97.79 o 
  -5  -1   6     2022.27     1986.99     36.15 o 
  -4  -1   6      646.77      627.91     16.58 o 
  -3  -1   6     2017.16     2121.61     43.79 o 
  -2  -1   6     2615.78     2692.56     73.68 o 
  -1  -1   6     2881.80     2701.49     34.69 o 
   0  -1   6     5844.89     6247.89    175.54 o 
   1  -1   6     1792.31     1758.65     38.81 o 
   2  -1   6     3319.59     3434.74     61.42 o 
   3  -1   6     1423.15     1357.43     50.59 o 
   4  -1   6      400.24      394.11     79.46 o 
   5  -1   6       32.70       44.50     15.38 o 
   6  -1   6       67.55       84.14     17.91 o 
   7  -1   6      876.90      916.33     60.39 o 
   8  -1   6       37.81       29.11     12.77 o 
 -11   0   6      153.00      141.36     28.58 o 
 -10   0   6       87.67       81.67     21.54 o 
  -9   0   6     2694.40     2822.74     94.69 o 
  -8   0   6     1967.37     1935.86     48.60 o 
  -7   0   6       82.95       74.27     12.26 o 
  -6   0   6      864.86      876.88     29.39 o 
  -5   0   6      595.99      531.56     12.66 o 
  -4   0   6       21.68       24.96      6.51 o 
  -3   0   6    17669.37    17629.66     91.28 o 
  -2   0   6     6209.84     6609.75    113.86 o 
  -1   0   6       72.16      102.82     13.15 o 
   0   0   6       88.24       65.78     11.23 o 
   1   0   6     3890.98     3462.49     60.06 o 
   2   0   6     2631.75     2862.39     48.44 o 
   3   0   6        9.05        2.38      4.67 o 
   4   0   6      344.42      313.64     42.41 o 
   5   0   6       54.44       69.01     21.63 o 
   6   0   6      255.28      229.22     44.74 o 
   7   0   6      104.35       80.38     32.14 o 
   8   0   6        2.98       16.35     18.39 o 
 -11   1   6       50.36       33.84     16.70 o 
 -10   1   6        9.23       10.99     10.90 o 
  -9   1   6     1219.98     1249.25     63.27 o 
  -8   1   6     1172.87     1187.27     37.68 o 
  -7   1   6     5310.91     5454.68    100.49 o 
  -6   1   6     4173.29     4263.88     71.57 o 
  -5   1   6     2155.45     2066.35     46.39 o 
  -4   1   6      548.07      550.96     22.76 o 
  -3   1   6     2098.72     2197.26     35.96 o 
  -2   1   6     2665.54     2700.52     51.16 o 
  -1   1   6     2899.20     2742.68     37.98 o 
   0   1   6     5789.76     6120.88    124.98 o 
   1   1   6     1751.16     1625.86     41.38 o 
   2   1   6     3260.93     3324.48     62.76 o 
   3   1   6     1370.38     1308.67     44.23 o 
   4   1   6      313.80      274.10     59.70 o 
   5   1   6       41.87       55.88     23.61 o 
   6   1   6       67.83       88.83     32.84 o 
   7   1   6      919.91      962.47    102.20 o 
   8   1   6       46.07       61.01     26.02 o 
 -11   2   6       83.58       74.09     28.72 o 
 -10   2   6     3168.20     3461.54     76.39 o 
  -9   2   6     1457.89     1504.18     95.77 o 
  -8   2   6      567.92      576.97     23.76 o 
  -7   2   6     2198.77     2256.75     45.76 o 
  -6   2   6      413.66      398.49     21.40 o 
  -5   2   6     6020.33     6295.58    103.43 o 
  -4   2   6      635.94      654.48     37.15 o 
  -3   2   6      242.36      249.10     18.42 o 
  -2   2   6     9597.03     9567.17     97.28 o 
  -1   2   6     3689.54     3580.34     65.80 o 
   0   2   6     1294.99     1154.42     42.63 o 
   1   2   6      343.52      372.49     26.85 o 
   2   2   6      751.49      719.32     28.93 o 
   3   2   6     1058.48     1042.41     33.62 o 
   4   2   6     1337.22     1293.93    111.49 o 
   5   2   6      180.28      242.00     62.87 o 
   6   2   6      227.44      261.27     35.92 o 
   7   2   6       93.74       83.29     32.96 o 
   8   2   6       48.84       30.24     24.45 o 
 -11   3   6      122.75      121.78     32.91 o 
 -10   3   6      201.32      144.94     38.57 o 
  -9   3   6       12.69        4.31     12.65 o 
  -8   3   6       49.99       56.71     26.26 o 
  -7   3   6      214.21      175.53     31.19 o 
  -6   3   6     1729.74     1758.09     52.41 o 
  -5   3   6     2284.31     2438.91     46.43 o 
  -4   3   6      302.73      319.26     19.41 o 
  -3   3   6     1200.18     1171.40     42.55 o 
  -2   3   6      518.22      469.95     19.11 o 
  -1   3   6     4223.75     4173.22     78.25 o 
   0   3   6     3526.98     3614.98     58.60 o 
   1   3   6     1478.40     1459.34     49.44 o 
   2   3   6     2021.74     2016.80     31.57 o 
   3   3   6       90.20       84.85      9.52 o 
   4   3   6      112.15      178.93     41.62 o 
   5   3   6     1926.28     1985.08     79.34 o 
   6   3   6      519.52      557.55     42.42 o 
   7   3   6      579.16      631.17     67.96 o 
   8   3   6      233.79      210.03     69.85 o 
 -11   4   6       20.51       13.83     16.60 o 
 -10   4   6      246.34      244.66     63.04 o 
  -9   4   6      891.82      902.83     51.32 o 
  -8   4   6      286.35      307.85     73.31 o 
  -7   4   6     2500.60     2487.58     54.95 o 
  -6   4   6      385.35      360.39     19.27 o 
  -5   4   6     2048.84     2065.21     56.29 o 
  -4   4   6     3682.08     3813.77     56.79 o 
  -3   4   6     2281.21     2080.91     46.99 o 
  -2   4   6      354.12      377.20     19.16 o 
  -1   4   6     1014.53     1159.70     42.84 o 
   0   4   6       76.33       72.27     14.93 o 
   1   4   6     2370.55     2351.11     54.88 o 
   2   4   6      635.96      624.76     21.41 o 
   3   4   6      345.14      379.42     16.36 o 
   4   4   6      248.85      208.40     31.29 o 
   5   4   6     1048.07     1134.85     70.18 o 
   6   4   6     1050.43     1145.25     65.40 o 
   7   4   6      396.68      372.88     69.77 o 
   8   4   6       53.51       60.30     50.96 o 
 -11   5   6      137.12      130.86     33.39 o 
 -10   5   6      161.78      174.57     67.75 o 
  -9   5   6     1007.62     1054.96     92.85 o 
  -8   5   6      295.49      313.69     39.49 o 
  -7   5   6      196.51      175.55     28.86 o 
  -6   5   6     4648.52     4703.47     97.50 o 
  -5   5   6      323.55      336.95     13.25 o 
  -4   5   6      206.47      189.77     18.16 o 
  -3   5   6      805.32      766.15     30.19 o 
  -2   5   6     1222.75     1136.90     46.66 o 
  -1   5   6     1563.75     1641.94     34.54 o 
   0   5   6     1346.10     1381.58     46.35 o 
   1   5   6     2317.90     2382.92     53.88 o 
   2   5   6     6455.51     6576.76    120.00 o 
   3   5   6      201.75      165.45     16.03 o 
   4   5   6     2062.84     2084.33     68.75 o 
   5   5   6     1221.80     1197.06     58.74 o 
   6   5   6       70.30       63.26     29.55 o 
   7   5   6      449.21      419.69    100.61 o 
   8   5   6       10.65       24.97     23.34 o 
 -11   6   6      264.44      244.26     92.00 o 
 -10   6   6     1038.80     1157.72     72.59 o 
  -9   6   6      499.72      483.72     47.44 o 
  -8   6   6       58.21       48.00     22.67 o 
  -7   6   6       50.79       62.88     20.25 o 
  -6   6   6     1110.51     1140.10     38.76 o 
  -5   6   6     2628.35     2674.58     53.20 o 
  -4   6   6      345.64      315.08     15.46 o 
  -3   6   6      910.17      851.31     28.10 o 
  -2   6   6     1793.03     1621.85     43.96 o 
  -1   6   6     2563.81     2594.14     58.69 o 
   0   6   6      881.13      799.99     32.53 o 
   1   6   6      666.16      708.15     30.61 o 
   2   6   6      833.32      821.38     32.86 o 
   3   6   6     2064.90     2208.42     52.73 o 
   4   6   6      223.36      212.40     13.04 o 
   5   6   6     1431.53     1402.10    143.05 o 
   6   6   6      437.08      415.19    152.75 o 
   7   6   6       18.60       39.00     24.08 o 
   8   6   6       27.05       26.20     17.13 o 
 -11   7   6      159.26      177.13     57.25 o 
 -10   7   6      538.27      578.29     68.56 o 
  -9   7   6      256.20      232.56     51.49 o 
  -8   7   6      706.10      647.51     38.75 o 
  -7   7   6       56.03       53.90     18.44 o 
  -6   7   6       46.93       32.51     18.13 o 
  -5   7   6     1635.93     1591.04     59.86 o 
  -4   7   6     1561.47     1617.95     48.66 o 
  -3   7   6     2055.07     1999.11     46.74 o 
  -2   7   6     2389.05     2391.00     47.02 o 
  -1   7   6      159.62      129.19     28.01 o 
   0   7   6      531.13      440.66     35.42 o 
   1   7   6     1084.64     1059.50     50.05 o 
   2   7   6      810.22      834.44     35.30 o 
   3   7   6     2031.23     2077.72     47.96 o 
   4   7   6      341.36      302.58     16.70 o 
   5   7   6     1340.32     1538.14    107.54 o 
   6   7   6       23.72       25.54     21.31 o 
   7   7   6      585.36      590.91     56.50 o 
   8   7   6       38.48       38.93     21.48 o 
 -11   8   6       82.09       81.68     23.81 o 
 -10   8   6      770.73      853.30     77.21 o 
  -9   8   6      256.73      220.91     56.37 o 
  -8   8   6     2859.86     2793.84    108.36 o 
  -7   8   6      738.36      768.05     49.74 o 
  -6   8   6     1550.49     1540.26     55.02 o 
  -5   8   6     2598.58     2664.66     58.38 o 
  -4   8   6      174.38      165.35     18.28 o 
  -3   8   6      872.00      840.09     28.66 o 
  -2   8   6     5521.78     5404.88     84.77 o 
  -1   8   6      341.55      311.53     15.03 o 
   0   8   6     2103.78     2079.72     45.50 o 
   1   8   6      356.63      405.25     29.73 o 
   2   8   6     4709.74     4680.71     96.85 o 
   3   8   6      822.66      859.17     40.22 o 
   4   8   6       96.72       87.18     14.81 o 
   5   8   6      167.83      173.72     48.08 o 
   6   8   6      976.87     1092.08     90.16 o 
   7   8   6     1207.77     1195.73     78.44 o 
   8   8   6       26.37      -11.44     25.41 o 
 -10   9   6       30.48       24.31     22.46 o 
  -9   9   6      296.11      328.89     98.74 o 
  -8   9   6     1126.18     1114.64     46.81 o 
  -7   9   6     1944.93     2010.35     68.72 o 
  -6   9   6      347.68      329.00     53.87 o 
  -5   9   6      494.98      486.01     26.11 o 
  -4   9   6      765.71      710.75     25.17 o 
  -3   9   6      124.29      125.19     22.92 o 
  -2   9   6      105.12       82.81     15.16 o 
  -1   9   6     2283.98     2306.24     76.38 o 
   0   9   6      152.66      179.04     32.23 o 
   1   9   6     1327.26     1324.16     46.47 o 
   2   9   6     5720.05     6082.25    125.05 o 
   3   9   6        8.09        7.69      7.42 o 
   4   9   6      425.61      414.24     19.12 o 
   5   9   6       25.63       14.56     53.03 o 
   6   9   6      316.85      280.02     55.45 o 
   7   9   6      435.99      456.49    107.68 o 
   8   9   6       13.21        5.45     25.68 o 
 -10  10   6      198.12      135.87     67.22 o 
  -9  10   6      379.12      406.60     62.62 o 
  -8  10   6      288.07      251.45     34.71 o 
  -7  10   6     1330.85     1344.62     52.43 o 
  -6  10   6      384.97      362.15     49.72 o 
  -5  10   6     1142.49     1098.57     49.76 o 
  -4  10   6      146.89      157.43     28.24 o 
  -3  10   6     2333.40     2332.78     36.14 o 
  -2  10   6      531.43      440.65     26.76 o 
  -1  10   6      230.46      222.69     29.84 o 
   0  10   6     4377.68     4646.16     89.81 o 
   1  10   6     1911.68     1911.79     36.22 o 
   2  10   6      519.20      518.73     38.48 o 
   3  10   6       65.53       90.04     17.02 o 
   4  10   6      241.82      254.73     24.38 o 
   5  10   6      308.42      326.62     75.04 o 
   6  10   6      428.76      414.98    101.09 o 
   7  10   6        2.00       31.94     21.89 o 
   8  10   6       27.95      -11.14     27.61 o 
 -10  11   6      139.64      124.77     45.46 o 
  -9  11   6      304.22      247.52     60.96 o 
  -8  11   6      456.23      406.39     22.67 o 
  -7  11   6     2892.03     2916.32     54.93 o 
  -6  11   6     3360.05     3341.87    165.71 o 
  -5  11   6      288.59      290.96     16.16 o 
  -4  11   6     1251.21     1273.33     49.23 o 
  -3  11   6      919.39      841.44     29.81 o 
  -2  11   6     1939.98     1916.71     52.81 o 
  -1  11   6      579.15      582.83     41.61 o 
   0  11   6     1604.79     1665.85     53.12 o 
   1  11   6     3012.61     3023.37     83.55 o 
   2  11   6     1084.17     1130.87     49.60 o 
   3  11   6      633.53      630.02     26.87 o 
   4  11   6       90.35       58.31     15.13 o 
   5  11   6      438.58      482.09     78.96 o 
   6  11   6     1267.23     1280.95     95.10 o 
   7  11   6      147.31      115.73     34.93 o 
 -10  12   6     1068.28     1233.95     66.01 o 
  -9  12   6      579.18      585.12     76.08 o 
  -8  12   6       30.21       19.50     11.73 o 
  -7  12   6        7.30       12.72     11.18 o 
  -6  12   6     1261.17     1205.12     43.98 o 
  -5  12   6      917.99      934.84     35.25 o 
  -4  12   6      142.68      159.64     23.91 o 
  -3  12   6     1400.01     1403.48     45.91 o 
  -2  12   6     4088.69     4068.16    102.45 o 
  -1  12   6     1203.60     1199.82     56.50 o 
   0  12   6      638.48      630.33     44.34 o 
   1  12   6      662.22      752.63     58.38 o 
   2  12   6      407.57      458.76     35.50 o 
   3  12   6     1167.64     1188.44     40.51 o 
   4  12   6     1197.93     1225.44     43.79 o 
   5  12   6      604.49      666.75     74.58 o 
   6  12   6     1425.98     1448.25    227.06 o 
   7  12   6       19.13       17.49     25.60 o 
 -10  13   6       16.00       14.42     15.22 o 
  -9  13   6      105.88      101.66     26.61 o 
  -8  13   6      661.81      639.69     41.67 o 
  -7  13   6     1244.34     1380.02     67.66 o 
  -6  13   6      206.75      213.20     30.72 o 
  -5  13   6       31.45       25.79      8.87 o 
  -4  13   6      161.06      173.62     21.79 o 
  -3  13   6     1170.26     1161.53     41.99 o 
  -2  13   6      196.16      202.77     40.90 o 
  -1  13   6     1384.60     1427.53     79.32 o 
   0  13   6       40.66       44.91     15.73 o 
   1  13   6     3250.26     3270.62     68.64 o 
   2  13   6     2220.18     2297.16     52.06 o 
   3  13   6      150.28      217.71     35.07 o 
   4  13   6      123.26       68.21     22.44 o 
   5  13   6     1000.84     1058.19     64.35 o 
   6  13   6      490.21      458.13     74.93 o 
   7  13   6      355.61      297.09     88.96 o 
  -9  14   6      455.77      392.22     60.24 o 
  -8  14   6      468.56      478.64    109.06 o 
  -7  14   6      312.71      307.22     57.81 o 
  -6  14   6      155.01      142.54     36.19 o 
  -5  14   6      536.07      534.02     40.53 o 
  -4  14   6     1117.10     1128.90     42.91 o 
  -3  14   6      655.27      673.77     28.46 o 
  -2  14   6      245.06      183.86     39.41 o 
  -1  14   6        6.00       14.67     53.99 o 
   0  14   6      608.70      593.47     37.00 o 
   1  14   6      700.12      726.36     28.09 o 
   2  14   6      364.78      366.32     37.99 o 
   3  14   6     1597.17     1661.03     49.71 o 
   4  14   6     1064.96     1026.05     31.39 o 
   5  14   6     2045.48     2136.60     83.84 o 
   6  14   6       45.99       41.31     22.78 o 
   7  14   6      140.11       35.79     47.23 o 
  -9  15   6       92.18       74.78     21.80 o 
  -8  15   6      449.54      388.61     90.38 o 
  -7  15   6      275.74      300.25     80.30 o 
  -6  15   6     1475.99     1588.96     95.32 o 
  -5  15   6      490.58      488.34     23.16 o 
  -4  15   6      216.73      199.47     32.27 o 
  -3  15   6       60.00       39.77     13.68 o 
  -2  15   6      177.25      175.64     28.44 o 
  -1  15   6      519.00      503.38     63.23 o 
   0  15   6     2083.47     2049.40     50.02 o 
   1  15   6     1229.84     1231.09     37.31 o 
   2  15   6      222.41      195.01     40.35 o 
   3  15   6      335.36      355.17     44.11 o 
   4  15   6      695.48      680.96     42.17 o 
   5  15   6      571.59      658.76     65.01 o 
   6  15   6       43.59       44.35     28.16 o 
  -9  16   6      196.00      145.25     35.36 o 
  -8  16   6       51.73       35.23     21.75 o 
  -7  16   6       75.18       55.64     29.03 o 
  -6  16   6      328.50      307.93     54.19 o 
  -5  16   6      571.26      567.44     94.76 o 
  -4  16   6     1144.81     1115.10     31.58 o 
  -3  16   6       32.27       38.29     16.33 o 
  -2  16   6      102.65       70.06     17.34 o 
  -1  16   6      859.68      864.13     43.19 o 
   0  16   6      237.05      222.98     41.24 o 
   1  16   6      102.18       76.37     16.98 o 
   2  16   6      165.47      167.20     30.23 o 
   3  16   6      389.34      419.42     48.37 o 
   4  16   6      195.52      205.32     29.70 o 
   5  16   6       25.01       23.71     27.39 o 
   6  16   6      362.13      287.56     90.81 o 
  -9  17   6       99.99       57.80     15.38 o 
  -8  17   6      187.50      170.97     36.16 o 
  -7  17   6     1437.65     1476.54     63.52 o 
  -6  17   6       88.55       85.00     37.11 o 
  -5  17   6       52.96       75.12     19.01 o 
  -4  17   6      187.96      157.54     23.52 o 
  -3  17   6      612.31      649.45     27.82 o 
  -2  17   6      584.95      625.56     42.59 o 
  -1  17   6     1154.13     1168.01     47.05 o 
   0  17   6      938.07      943.66     37.73 o 
   1  17   6      985.33     1053.83     35.72 o 
   2  17   6      762.16      686.77     51.33 o 
   3  17   6      199.72      180.83     36.84 o 
   4  17   6      100.80       84.94     22.56 o 
   5  17   6      465.34      432.48    101.65 o 
   6  17   6       85.77       48.99     24.99 o 
  -8  18   6      165.69      159.34     32.22 o 
  -7  18   6       50.70       49.88     27.42 o 
  -6  18   6      112.22       91.37     29.16 o 
  -5  18   6      362.06      377.99     99.27 o 
  -4  18   6      589.83      614.01     25.54 o 
  -3  18   6     1546.77     1522.77     50.20 o 
  -2  18   6      977.29      953.16     29.63 o 
  -1  18   6      478.89      461.54     74.80 o 
   0  18   6       75.61      104.82     18.83 o 
   1  18   6      218.15      212.70     37.51 o 
   2  18   6     1495.54     1522.54     51.19 o 
   3  18   6       73.35       95.98     23.33 o 
   4  18   6      175.19      151.71     31.86 o 
   5  18   6      594.90      509.35    138.72 o 
   6  18   6      101.08      101.21     38.67 o 
  -8  19   6      364.45      329.76     44.13 o 
  -7  19   6      277.57      261.32     54.86 o 
  -6  19   6      501.70      556.15    108.20 o 
  -5  19   6      219.78      221.11     58.05 o 
  -4  19   6      592.71      648.81     96.65 o 
  -3  19   6      267.48      212.81     33.64 o 
  -2  19   6      176.76      139.95     24.98 o 
  -1  19   6      535.10      498.67     31.71 o 
   0  19   6      497.11      498.52     28.31 o 
   1  19   6      323.68      287.11     48.20 o 
   2  19   6     1331.18     1394.23     49.06 o 
   3  19   6      313.25      271.77     44.19 o 
   4  19   6       90.39       62.49     16.96 o 
   5  19   6      113.28       87.44     30.78 o 
  -7  20   6      397.26      357.13     63.78 o 
  -6  20   6       68.72       50.68     25.16 o 
  -5  20   6      895.88      798.59    300.70 o 
  -4  20   6      144.67      109.63     36.63 o 
  -3  20   6      268.29      203.06     41.44 o 
  -2  20   6      790.69      773.08     37.13 o 
  -1  20   6     1042.47     1090.58     58.80 o 
   0  20   6      353.36      384.06     37.23 o 
   1  20   6     1335.41     1416.03     57.54 o 
   2  20   6      433.04      348.25     54.55 o 
   3  20   6      731.85      711.89     49.82 o 
   4  20   6      482.64      410.30     59.38 o 
   5  20   6        1.43       16.60     28.37 o 
  -7  21   6       38.93       35.36     22.90 o 
  -6  21   6       61.73      221.60    143.70 o 
  -5  21   6      249.39      264.69    105.83 o 
  -4  21   6      558.86      537.75    107.54 o 
  -3  21   6      534.02      479.58     59.35 o 
  -2  21   6      531.02      558.19     54.39 o 
  -1  21   6      104.04       93.53     21.85 o 
   0  21   6        1.48       15.92     10.63 o 
   1  21   6      574.47      575.78     36.40 o 
   2  21   6       49.94       31.46     17.16 o 
   3  21   6      155.89      126.56     27.44 o 
   4  21   6       69.38       33.88     19.64 o 
  -6  22   6       76.45       62.64     20.68 o 
  -5  22   6       40.70       57.28     28.24 o 
  -4  22   6      865.11      934.25     65.46 o 
  -3  22   6      310.02      333.87     88.31 o 
  -2  22   6      539.09      561.46     54.33 o 
  -1  22   6      524.90      404.38     56.15 o 
   0  22   6       86.84       68.77     17.39 o 
   1  22   6      416.30      337.53     53.84 o 
   2  22   6      181.35      175.16     32.96 o 
   3  22   6      825.40      729.50     82.10 o 
   4  22   6      224.01      172.96     43.18 o 
  -6  23   6     1215.24     1285.09     62.76 o 
  -5  23   6      184.89      124.01     66.23 o 
  -4  23   6       44.94       31.02     16.05 o 
  -3  23   6      537.69      577.14    111.77 o 
  -2  23   6      177.38      154.60     38.10 o 
  -1  23   6      664.17      714.01     49.69 o 
   0  23   6      655.60      621.79     46.28 o 
   1  23   6      998.93      884.75     61.58 o 
   2  23   6      818.94      798.25     47.67 o 
   3  23   6      255.61      205.28     46.30 o 
  -5  24   6      309.41      283.08     53.02 o 
  -4  24   6       91.93       53.67     19.84 o 
  -3  24   6       56.02       40.49     17.19 o 
  -2  24   6       30.38       20.55     22.05 o 
  -1  24   6      116.84      164.65     65.06 o 
   0  24   6      241.55      209.98     43.43 o 
   1  24   6      205.42      172.74     45.70 o 
   2  24   6      448.30      317.50     69.39 o 
  -4  25   6      446.70      281.64     81.56 o 
  -3  25   6      288.39      244.66     85.72 o 
  -2  25   6      146.90      122.53     54.28 o 
  -1  25   6       70.86       36.10     15.82 o 
   0  25   6      987.58      922.59     54.74 o 
   1  25   6      448.69      358.77     64.03 o 
  -2  26   6      445.81      334.60    171.83 o 
  -1  26   6       25.38       13.80     11.64 o 
  -3 -25   7      210.36      165.60     65.67 o 
  -2 -25   7      107.39       52.69     35.17 o 
  -1 -25   7      126.61       73.66     21.22 o 
   0 -25   7      155.66      154.81     41.71 o 
  -4 -24   7       16.38        0.81     15.53 o 
  -3 -24   7       93.50      112.03     66.63 o 
  -2 -24   7       66.04       59.46     31.99 o 
  -1 -24   7      176.19      134.03     37.20 o 
   0 -24   7       60.99       61.92     21.47 o 
   1 -24   7      329.57      288.73     60.34 o 
  -5 -23   7      928.66      911.46     61.03 o 
  -4 -23   7      688.87      712.97     44.74 o 
  -3 -23   7       39.62       48.32     21.11 o 
  -2 -23   7      238.57      279.96     46.34 o 
  -1 -23   7        5.95       -0.90     16.31 o 
   0 -23   7      121.49      152.62     47.13 o 
   1 -23   7       19.35       34.59     25.15 o 
   2 -23   7       15.18       22.39     17.39 o 
  -6 -22   7       15.87       18.92     16.55 o 
  -5 -22   7       11.19       21.13     13.61 o 
  -4 -22   7      660.46      674.02     72.60 o 
  -3 -22   7       28.84       14.80     13.20 o 
  -2 -22   7      602.70      620.32     41.40 o 
  -1 -22   7       16.67       20.59     13.43 o 
   0 -22   7       26.82       14.53     14.61 o 
   1 -22   7       86.68       92.80     33.23 o 
   2 -22   7      121.17       92.10     32.39 o 
   3 -22   7      211.44      206.81     32.46 o 
  -7 -21   7      187.43      257.15     77.66 o 
  -6 -21   7      310.63      268.02     56.34 o 
  -5 -21   7      177.59      174.54     50.18 o 
  -4 -21   7      197.89      217.54     46.56 o 
  -3 -21   7      108.81      118.45     25.01 o 
  -2 -21   7      315.90      260.33     47.22 o 
  -1 -21   7      380.65      407.14     30.05 o 
   0 -21   7      437.82      402.14     78.07 o 
   1 -21   7       98.44       90.92     27.07 o 
   2 -21   7      645.97      700.92     51.07 o 
   3 -21   7        7.44        0.58     15.66 o 
  -7 -20   7      105.52      121.83     37.50 o 
  -6 -20   7       75.72       98.28     34.52 o 
  -5 -20   7        2.61       -5.72     19.85 o 
  -4 -20   7       44.42       47.05     16.25 o 
  -3 -20   7       92.79       79.80     20.31 o 
  -2 -20   7      465.77      476.84     47.20 o 
  -1 -20   7     1960.08     2011.26     54.38 o 
   0 -20   7      357.15      334.26     37.08 o 
   1 -20   7      491.17      509.36     63.74 o 
   2 -20   7       36.76       24.89     11.97 o 
   3 -20   7       93.38       72.48     25.22 o 
   4 -20   7      408.94      472.26     51.70 o 
  -8 -19   7      163.97      105.42     38.98 o 
  -7 -19   7       66.19       45.72     21.26 o 
  -6 -19   7      300.42      357.59     56.37 o 
  -5 -19   7      526.20      575.14     42.24 o 
  -4 -19   7      349.45      358.81     56.95 o 
  -3 -19   7      162.78      134.79     32.20 o 
  -2 -19   7      699.67      706.35     44.46 o 
  -1 -19   7       99.50      102.08     24.35 o 
   0 -19   7     2295.49     2450.95     77.28 o 
   1 -19   7      132.25      160.67     44.15 o 
   2 -19   7       32.40       37.42     14.00 o 
   3 -19   7      871.75      895.71     46.77 o 
   4 -19   7      202.55      250.27     53.55 o 
  -8 -18   7     1288.00     1321.83     43.86 o 
  -7 -18   7      445.27      537.32     51.48 o 
  -6 -18   7      155.49      179.21     50.27 o 
  -5 -18   7      157.40      172.93     35.98 o 
  -4 -18   7      145.28      132.85     20.80 o 
  -3 -18   7     1405.86     1455.03     51.10 o 
  -2 -18   7     2055.21     2120.34     64.51 o 
  -1 -18   7      223.04      192.16     42.05 o 
   0 -18   7      658.82      648.42     27.57 o 
   1 -18   7     1210.92     1186.27     45.68 o 
   2 -18   7      187.55      197.45     35.27 o 
   3 -18   7      304.17      305.10     41.22 o 
   4 -18   7      485.80      471.05     63.55 o 
   5 -18   7      274.71      261.96     77.62 o 
  -8 -17   7       48.77       44.92     21.06 o 
  -7 -17   7      886.17      901.16     46.50 o 
  -6 -17   7       42.02       59.85     18.48 o 
  -5 -17   7      591.55      569.73     56.57 o 
  -4 -17   7     1500.04     1556.42     48.10 o 
  -3 -17   7     1803.96     1932.39     63.12 o 
  -2 -17   7     1614.90     1614.75     50.65 o 
  -1 -17   7      499.64      561.64     63.48 o 
   0 -17   7      323.83      312.33     34.14 o 
   1 -17   7      777.49      752.00     24.67 o 
   2 -17   7     1495.98     1552.95     65.53 o 
   3 -17   7       18.17       10.84     11.64 o 
   4 -17   7      573.92      580.77     53.22 o 
   5 -17   7      510.88      583.98     32.51 o 
  -9 -16   7      119.96      125.81     35.13 o 
  -8 -16   7       65.62       51.86     39.42 o 
  -7 -16   7      439.32      429.83     41.51 o 
  -6 -16   7      335.09      368.57     46.52 o 
  -5 -16   7      271.04      236.95     43.81 o 
  -4 -16   7      782.20      767.35     36.77 o 
  -3 -16   7       46.96       51.76     15.67 o 
  -2 -16   7       85.14      110.23     21.00 o 
  -1 -16   7      631.25      701.25     44.24 o 
   0 -16   7       34.11       25.83     14.72 o 
   1 -16   7        3.04       15.34     13.63 o 
   2 -16   7      862.22      813.62     27.81 o 
   3 -16   7       26.74       38.71     21.53 o 
   4 -16   7      515.21      489.52     58.12 o 
   5 -16   7      332.73      318.68     36.39 o 
   6 -16   7      203.96      226.11     55.36 o 
  -9 -15   7       21.04       12.30     16.89 o 
  -8 -15   7      534.10      549.23     60.99 o 
  -7 -15   7       52.60       47.49     17.33 o 
  -6 -15   7      310.12      315.40     64.74 o 
  -5 -15   7      992.57     1078.98     43.95 o 
  -4 -15   7       55.85       60.08     18.00 o 
  -3 -15   7      692.23      615.62     33.43 o 
  -2 -15   7      149.85      156.70     31.47 o 
  -1 -15   7       50.69       54.72     18.35 o 
   0 -15   7      894.99      870.45     33.40 o 
   1 -15   7      383.27      376.84     34.59 o 
   2 -15   7      219.05      206.98     27.31 o 
   3 -15   7      508.75      515.19     28.47 o 
   4 -15   7      129.75      137.34     31.22 o 
   5 -15   7       34.84       36.52     28.18 o 
   6 -15   7       78.57       97.95     55.20 o 
  -9 -14   7       20.77       24.74     18.45 o 
  -8 -14   7      645.75      715.33     37.23 o 
  -7 -14   7     2026.60     2067.05    101.63 o 
  -6 -14   7      122.90      108.67     27.01 o 
  -5 -14   7      603.18      569.00     36.07 o 
  -4 -14   7      101.40       84.34     19.47 o 
  -3 -14   7        0.40       -2.51      8.97 o 
  -2 -14   7     2222.45     2206.35     49.51 o 
  -1 -14   7     1241.35     1191.52     48.82 o 
   0 -14   7      640.13      744.55     94.67 o 
   1 -14   7      964.28      965.14     38.41 o 
   2 -14   7      566.47      591.39     28.78 o 
   3 -14   7      497.64      513.24     23.38 o 
   4 -14   7       64.82       73.39     19.25 o 
   5 -14   7      354.19      444.14     50.53 o 
   6 -14   7      832.37      818.53     56.55 o 
 -10 -13   7      182.84      143.33     36.39 o 
  -9 -13   7      488.69      433.90     48.95 o 
  -8 -13   7      199.76      222.40     36.68 o 
  -7 -13   7      336.74      338.64     41.84 o 
  -6 -13   7       84.65       80.65     34.68 o 
  -5 -13   7     1147.54     1137.00     37.22 o 
  -4 -13   7      764.36      797.56     29.13 o 
  -3 -13   7     1289.42     1359.26     49.21 o 
  -2 -13   7      602.52      598.07     33.21 o 
  -1 -13   7      640.25      650.73     46.13 o 
   0 -13   7      115.92       86.88     19.74 o 
   1 -13   7     1943.28     1957.62     54.94 o 
   2 -13   7       45.59       43.04     13.68 o 
   3 -13   7      356.54      356.14     24.37 o 
   4 -13   7      266.11      211.34     28.86 o 
   5 -13   7      154.13      163.96     34.02 o 
   6 -13   7       99.41       99.49     24.13 o 
 -10 -12   7       56.67       37.30     13.07 o 
  -9 -12   7      337.26      315.39     46.31 o 
  -8 -12   7      599.80      576.44     39.83 o 
  -7 -12   7      260.14      231.64     46.68 o 
  -6 -12   7     1087.39     1123.18     57.81 o 
  -5 -12   7      942.08      988.53     32.97 o 
  -4 -12   7     1387.55     1469.39     50.88 o 
  -3 -12   7      157.01      166.49     25.86 o 
  -2 -12   7      714.53      664.06     25.19 o 
  -1 -12   7     1094.74     1139.97     53.51 o 
   0 -12   7      702.48      668.23     26.60 o 
   1 -12   7       65.92       58.43     17.61 o 
   2 -12   7     3686.69     3873.04    104.03 o 
   3 -12   7       37.87       32.90     14.55 o 
   4 -12   7     1394.34     1468.70     55.11 o 
   5 -12   7      351.62      284.97     36.53 o 
   6 -12   7       89.29       94.12     30.15 o 
   7 -12   7      268.84      266.65     51.07 o 
 -10 -11   7      242.00      208.12     29.28 o 
  -9 -11   7       85.91       39.55     17.82 o 
  -8 -11   7      694.64      701.12     47.70 o 
  -7 -11   7     1063.17     1060.41     79.09 o 
  -6 -11   7     1624.50     1600.40     61.15 o 
  -5 -11   7      544.69      503.53     16.01 o 
  -4 -11   7      819.17      843.04     34.95 o 
  -3 -11   7      950.72      992.57     46.09 o 
  -2 -11   7      351.06      336.49     29.39 o 
  -1 -11   7      579.52      568.55     29.37 o 
   0 -11   7       25.40       28.74     16.88 o 
   1 -11   7      697.22      709.02     40.07 o 
   2 -11   7     1539.07     1727.47     56.77 o 
   3 -11   7      310.14      302.96     32.88 o 
   4 -11   7     1292.23     1294.78     43.45 o 
   5 -11   7      965.58     1013.50     48.11 o 
   6 -11   7      265.18      284.63     62.38 o 
   7 -11   7      126.94      141.49     38.84 o 
 -10 -10   7      190.90      184.44     34.63 o 
  -9 -10   7      401.71      384.18     31.37 o 
  -8 -10   7     2558.96     2575.48     97.93 o 
  -7 -10   7     2226.12     2225.06     75.25 o 
  -6 -10   7      242.25      204.37     20.83 o 
  -5 -10   7      132.98      101.60     18.62 o 
  -4 -10   7      389.95      357.24     20.72 o 
  -3 -10   7      379.79      391.20     25.97 o 
  -2 -10   7     1187.26     1234.53     46.06 o 
  -1 -10   7      888.86      880.00     36.26 o 
   0 -10   7      214.49      206.67     42.59 o 
   1 -10   7     3632.65     3775.02     87.74 o 
   2 -10   7      853.07      868.46     40.80 o 
   3 -10   7      924.37      956.22     45.12 o 
   4 -10   7      974.14      987.28     36.12 o 
   5 -10   7      343.98      335.45     27.35 o 
   6 -10   7        9.25       16.82     13.20 o 
   7 -10   7      103.68       97.32     31.68 o 
 -10  -9   7      140.12      124.10     21.32 o 
  -9  -9   7       96.74       62.80     18.02 o 
  -8  -9   7      656.33      690.16     47.69 o 
  -7  -9   7      306.36      253.75     42.46 o 
  -6  -9   7      106.90      110.86     20.52 o 
  -5  -9   7     2042.77     2037.49     37.06 o 
  -4  -9   7     4332.10     4262.52     88.63 o 
  -3  -9   7      160.74      185.46     21.03 o 
  -2  -9   7       22.14       27.63      9.75 o 
  -1  -9   7       13.83       12.05     13.02 o 
   0  -9   7     3812.84     3802.40     80.51 o 
   1  -9   7      124.62      153.24     37.18 o 
   2  -9   7      658.00      700.74     31.02 o 
   3  -9   7     1875.49     1859.53     49.14 o 
   4  -9   7      343.89      338.30     30.67 o 
   5  -9   7      930.93      993.97     43.71 o 
   6  -9   7      293.18      297.37     51.48 o 
   7  -9   7      347.61      364.73     74.15 o 
 -10  -8   7      237.93      208.89     37.76 o 
  -9  -8   7      467.48      487.88     40.18 o 
  -8  -8   7      247.73      294.72     50.60 o 
  -7  -8   7      358.34      331.07     32.64 o 
  -6  -8   7      155.66      117.42     17.17 o 
  -5  -8   7      810.66      783.43     55.24 o 
  -4  -8   7     2855.45     2841.21     97.80 o 
  -3  -8   7      871.05      826.98     36.30 o 
  -2  -8   7     3834.76     3892.36     73.43 o 
  -1  -8   7     1628.61     1623.67     50.06 o 
   0  -8   7     2835.04     2780.47     61.73 o 
   1  -8   7       74.41       50.42     27.88 o 
   2  -8   7     6208.58     6619.20    127.58 o 
   3  -8   7      951.52      982.99     39.19 o 
   4  -8   7     1967.88     2054.28     65.19 o 
   5  -8   7       38.27       41.28     12.06 o 
   6  -8   7      345.67      293.66     46.52 o 
   7  -8   7      125.96      121.13     32.66 o 
 -11  -7   7      391.94      316.46     80.06 o 
 -10  -7   7       12.94       18.89     15.38 o 
  -9  -7   7       87.21       75.73     12.44 o 
  -8  -7   7      367.47      352.59     39.89 o 
  -7  -7   7      586.42      645.99     37.16 o 
  -6  -7   7     2467.16     2430.49     79.29 o 
  -5  -7   7      150.71      143.10     21.46 o 
  -4  -7   7     1884.68     1987.21     62.01 o 
  -3  -7   7     2073.38     2135.75     63.36 o 
  -2  -7   7       71.91       95.28     19.89 o 
  -1  -7   7      405.55      396.98     17.59 o 
   0  -7   7      967.04     1025.21     32.27 o 
   1  -7   7      381.71      383.94     32.11 o 
   2  -7   7     1214.84     1184.47     51.97 o 
   3  -7   7     2007.87     2019.15     46.11 o 
   4  -7   7      589.43      651.81     30.41 o 
   5  -7   7      694.97      728.37     25.69 o 
   6  -7   7      886.19      920.47     67.87 o 
   7  -7   7      251.55      244.56     41.39 o 
 -11  -6   7       72.33       85.67     41.31 o 
 -10  -6   7       37.64       33.67     10.11 o 
  -9  -6   7      158.90      139.99     29.48 o 
  -8  -6   7      726.59      764.35     37.07 o 
  -7  -6   7      187.11      181.13     26.77 o 
  -6  -6   7      251.69      222.88     18.42 o 
  -5  -6   7       90.06       62.79     15.22 o 
  -4  -6   7     4653.54     4684.50     89.66 o 
  -3  -6   7      640.88      627.64     46.00 o 
  -2  -6   7      992.94      992.48     35.26 o 
  -1  -6   7     4192.67     4343.95     73.01 o 
   0  -6   7      937.83      918.06     40.00 o 
   1  -6   7     1946.11     1997.76     93.17 o 
   2  -6   7      961.51      981.80     49.00 o 
   3  -6   7      451.91      417.59     24.89 o 
   4  -6   7      338.37      368.74     36.35 o 
   5  -6   7      486.60      546.14     34.19 o 
   6  -6   7      400.07      444.25     38.36 o 
   7  -6   7      159.19      136.96     28.72 o 
 -11  -5   7       63.07       41.58     22.54 o 
 -10  -5   7        0.80        9.24     11.49 o 
  -9  -5   7      100.73       93.78     17.48 o 
  -8  -5   7     1170.46     1183.43     52.75 o 
  -7  -5   7      256.09      233.39     26.56 o 
  -6  -5   7     1629.74     1630.98     73.80 o 
  -5  -5   7     2800.05     2872.90     64.57 o 
  -4  -5   7     1710.25     1616.21     55.49 o 
  -3  -5   7      198.38      174.56     25.00 o 
  -2  -5   7     1576.34     1700.65     56.60 o 
  -1  -5   7      923.55      941.64     43.06 o 
   0  -5   7     5479.76     5537.77    110.58 o 
   1  -5   7      880.08      917.78     33.42 o 
   2  -5   7       19.17       11.40     11.86 o 
   3  -5   7      161.82      172.92     24.39 o 
   4  -5   7      159.69      188.66     25.21 o 
   5  -5   7       11.18        8.26     16.51 o 
   6  -5   7       41.09       14.51      9.82 o 
   7  -5   7       27.43       15.57      8.29 o 
   8  -5   7      246.53      228.37     47.27 o 
 -11  -4   7       26.67       32.57     17.90 o 
 -10  -4   7        0.15        5.49      8.57 o 
  -9  -4   7      181.70      157.35     24.89 o 
  -8  -4   7     1187.44     1162.35     58.96 o 
  -7  -4   7       35.71       34.80      8.30 o 
  -6  -4   7      587.05      509.69     33.36 o 
  -5  -4   7      593.46      614.16     28.40 o 
  -4  -4   7     1485.16     1411.05     45.74 o 
  -3  -4   7     2263.04     2242.14     47.96 o 
  -2  -4   7     1310.78     1359.74     54.90 o 
  -1  -4   7     1025.32     1097.42     43.63 o 
   0  -4   7     3260.54     3346.32     80.94 o 
   1  -4   7     4934.70     5011.47    137.59 o 
   2  -4   7      279.87      269.85     23.12 o 
   3  -4   7      911.96      952.08     59.62 o 
   4  -4   7      293.43      256.14     22.75 o 
   5  -4   7       96.77      132.49     24.40 o 
   6  -4   7      980.15     1016.65     55.42 o 
   7  -4   7       89.20       90.90     22.90 o 
   8  -4   7       19.08       30.48     12.57 o 
 -11  -3   7      146.38      138.56     33.24 o 
 -10  -3   7      206.85      185.36     47.64 o 
  -9  -3   7     2408.96     2475.19     74.39 o 
  -8  -3   7      426.41      412.60     25.62 o 
  -7  -3   7      635.81      574.98     25.04 o 
  -6  -3   7     2240.14     2188.86     36.73 o 
  -5  -3   7     1187.27     1123.65     50.03 o 
  -4  -3   7      489.88      417.96     16.95 o 
  -3  -3   7     2401.50     2378.10     50.08 o 
  -2  -3   7      544.69      538.83     20.76 o 
  -1  -3   7      466.15      441.18     23.66 o 
   0  -3   7      221.60      239.10     23.66 o 
   1  -3   7      842.91      864.28     35.46 o 
   2  -3   7      142.32      165.27     17.39 o 
   3  -3   7     2088.84     2171.67     54.91 o 
   4  -3   7      342.96      335.61     28.66 o 
   5  -3   7      225.65      200.16     39.15 o 
   6  -3   7      229.14      238.08     38.26 o 
   7  -3   7      462.94      426.98     50.66 o 
   8  -3   7       22.73       40.01     17.66 o 
 -11  -2   7      318.77      269.38     53.31 o 
 -10  -2   7       12.93       14.64     25.12 o 
  -9  -2   7     1098.48     1094.56     49.73 o 
  -8  -2   7       30.44       21.31      9.68 o 
  -7  -2   7     2104.07     2186.35     39.28 o 
  -6  -2   7     3845.88     3668.70     69.94 o 
  -5  -2   7      896.40      963.11     31.55 o 
  -4  -2   7     1695.74     1501.71     43.97 o 
  -3  -2   7      245.69      271.40     25.76 o 
  -2  -2   7      114.18      105.95     31.68 o 
  -1  -2   7     6287.41     6170.89    124.49 o 
   0  -2   7     1115.48     1094.07     35.22 o 
   1  -2   7     2833.31     2808.23     82.29 o 
   2  -2   7      283.38      251.98     22.74 o 
   3  -2   7      244.25      233.45     24.51 o 
   4  -2   7     2562.70     2654.77     75.34 o 
   5  -2   7       28.03       28.64     24.11 o 
   6  -2   7       93.49       80.34     20.36 o 
   7  -2   7      510.18      567.87     39.75 o 
   8  -2   7      409.06      513.76     36.76 o 
 -11  -1   7      474.07      469.35     63.80 o 
 -10  -1   7     1160.08     1237.59     63.89 o 
  -9  -1   7       61.14       36.11     12.92 o 
  -8  -1   7      991.15     1012.49     23.45 o 
  -7  -1   7     3294.43     3449.30     61.97 o 
  -6  -1   7     3840.21     3826.50     87.96 o 
  -5  -1   7     4055.07     3981.56     80.10 o 
  -4  -1   7     2202.75     2191.36     38.47 o 
  -3  -1   7     2556.72     2655.18     46.43 o 
  -2  -1   7       52.63       46.08     10.31 o 
  -1  -1   7     2935.31     2980.02     57.94 o 
   0  -1   7     2831.77     2897.40     51.79 o 
   1  -1   7      686.38      663.01     16.96 o 
   2  -1   7     3410.06     3580.02     63.85 o 
   3  -1   7     2605.14     2735.20     62.13 o 
   4  -1   7      494.34      527.02     42.74 o 
   5  -1   7      390.60      384.44     61.16 o 
   6  -1   7      200.52      229.06     36.70 o 
   7  -1   7      400.70      386.38     75.88 o 
   8  -1   7      355.91      356.62     88.88 o 
 -11   0   7       36.24       27.69     18.02 o 
 -10   0   7      276.16      220.34     52.81 o 
  -9   0   7       27.76       31.45     10.67 o 
  -8   0   7     3265.12     3438.76     83.15 o 
  -7   0   7    12230.97    13009.86    255.56 o 
  -6   0   7        1.39        0.87      9.00 o 
  -5   0   7      260.45      226.35     13.51 o 
  -4   0   7       29.25       12.05      4.04 o 
  -3   0   7      417.44      383.07     10.31 o 
  -2   0   7     1058.19     1130.12     46.83 o 
  -1   0   7      429.55      426.30     23.53 o 
   0   0   7     4264.75     4479.12     82.80 o 
   1   0   7     9799.03     9977.55    177.52 o 
   2   0   7      772.27      745.82     32.96 o 
   3   0   7     2654.08     2571.01     74.32 o 
   4   0   7       21.09       26.28     14.56 o 
   5   0   7     1218.19     1234.65     70.00 o 
   6   0   7     1551.42     1509.00    105.92 o 
   7   0   7       23.40       46.46     17.68 o 
   8   0   7        0.14       28.71     16.68 o 
 -11   1   7      413.16      452.40     54.62 o 
 -10   1   7     1245.58     1297.21     56.95 o 
  -9   1   7       60.85       32.26     12.13 o 
  -8   1   7     1016.38     1028.77     36.40 o 
  -7   1   7     3390.30     3474.71     64.29 o 
  -6   1   7     3964.07     4063.94     82.54 o 
  -5   1   7     3994.27     3907.65     88.91 o 
  -4   1   7     2191.82     2191.33     44.38 o 
  -3   1   7     2570.71     2505.26     37.53 o 
  -2   1   7       31.13       15.68      9.34 o 
  -1   1   7     2944.93     2890.15     63.61 o 
   0   1   7     2625.16     2580.74     55.54 o 
   1   1   7      699.57      659.80     31.11 o 
   2   1   7     3583.85     3715.75     81.89 o 
   3   1   7     2496.58     2546.53     72.32 o 
   4   1   7      493.41      555.66     44.24 o 
   5   1   7      412.01      391.24    111.53 o 
   6   1   7      201.64      195.58     54.49 o 
   7   1   7      444.07      525.35     91.39 o 
   8   1   7      338.20      322.86     69.57 o 
 -11   2   7      329.01      259.84     71.06 o 
 -10   2   7       10.59       22.41     18.21 o 
  -9   2   7     1170.91     1160.76     58.63 o 
  -8   2   7       13.86       15.86      9.37 o 
  -7   2   7     2067.56     2120.34     50.68 o 
  -6   2   7     3998.46     3893.83    208.67 o 
  -5   2   7      869.06      931.03     33.88 o 
  -4   2   7     1642.27     1426.58     65.73 o 
  -3   2   7      291.45      298.82     16.04 o 
  -2   2   7      154.70      147.05     20.51 o 
  -1   2   7     6423.49     6165.44     86.41 o 
   0   2   7     1089.14     1040.38     30.72 o 
   1   2   7     3017.40     2936.62     68.73 o 
   2   2   7      325.22      327.28     33.73 o 
   3   2   7      226.17      177.66     19.64 o 
   4   2   7     2635.55     2718.34    223.51 o 
   5   2   7       17.44        3.04     15.36 o 
   6   2   7      111.54      103.04     25.51 o 
   7   2   7      542.26      561.21    140.36 o 
   8   2   7      376.81      366.22     91.91 o 
 -11   3   7      150.30       99.67     30.42 o 
 -10   3   7      194.30      179.10     41.93 o 
  -9   3   7     2403.51     2456.94    106.86 o 
  -8   3   7      442.36      474.88     86.48 o 
  -7   3   7      517.72      504.68     34.85 o 
  -6   3   7     2107.83     2144.93     81.99 o 
  -5   3   7     1177.60     1068.68     49.99 o 
  -4   3   7      600.82      555.20     18.39 o 
  -3   3   7     2327.66     2349.87     40.08 o 
  -2   3   7      466.36      435.99     13.14 o 
  -1   3   7      454.33      437.98     15.59 o 
   0   3   7      242.89      237.80     15.76 o 
   1   3   7     1000.75     1059.13     25.59 o 
   2   3   7      168.95      170.88     12.65 o 
   3   3   7     2206.66     2179.51     44.57 o 
   4   3   7      357.37      355.83    122.35 o 
   5   3   7      219.84      241.76     58.36 o 
   6   3   7      225.51      273.16     57.31 o 
   7   3   7      389.46      399.29     85.92 o 
   8   3   7       15.13        9.28     29.01 o 
 -11   4   7       33.02        8.42     25.30 o 
 -10   4   7       10.07       14.31     10.60 o 
  -9   4   7      218.74      219.40     39.18 o 
  -8   4   7     1270.22     1361.50     64.25 o 
  -7   4   7       33.52       19.76     10.13 o 
  -6   4   7      666.56      626.81     33.99 o 
  -5   4   7      653.86      660.31     34.46 o 
  -4   4   7     1499.41     1478.69     40.96 o 
  -3   4   7     2160.68     2133.36     52.70 o 
  -2   4   7     1034.98     1003.39     32.34 o 
  -1   4   7     1064.63     1072.02     31.78 o 
   0   4   7     3162.92     3119.77     72.33 o 
   1   4   7     4936.32     5047.13    113.39 o 
   2   4   7      359.81      341.39     18.31 o 
   3   4   7      975.69      949.53     34.13 o 
   4   4   7      333.30      353.32     75.29 o 
   5   4   7      156.77      164.21     52.07 o 
   6   4   7      963.20      975.75     60.38 o 
   7   4   7      110.23      141.10     39.67 o 
   8   4   7       14.52       -1.89     20.07 o 
 -11   5   7       54.24       55.37     21.37 o 
 -10   5   7       13.32       23.40     15.65 o 
  -9   5   7       91.94       57.34     20.98 o 
  -8   5   7     1311.83     1456.47     68.72 o 
  -7   5   7      284.56      279.81     29.28 o 
  -6   5   7     1535.32     1579.86     24.82 o 
  -5   5   7     2917.95     2965.78     59.18 o 
  -4   5   7     1760.80     1631.37     51.85 o 
  -3   5   7      208.46      167.40     32.61 o 
  -2   5   7     1388.60     1469.86     50.81 o 
  -1   5   7      966.43      928.94     30.59 o 
   0   5   7     5469.89     5327.36     87.21 o 
   1   5   7      840.01      861.91     38.20 o 
   2   5   7        8.60        8.99      6.89 o 
   3   5   7      151.03      132.71     15.62 o 
   4   5   7      140.87      136.49     18.57 o 
   5   5   7       20.13       61.96     49.21 o 
   6   5   7       49.48       39.09     18.68 o 
   7   5   7       25.85       23.04     22.76 o 
   8   5   7      277.83      228.19     54.54 o 
 -11   6   7       75.81       35.20     27.75 o 
 -10   6   7       46.78       61.32     38.05 o 
  -9   6   7      122.85      111.17     39.09 o 
  -8   6   7      674.73      745.25     73.93 o 
  -7   6   7      139.72      151.56     27.53 o 
  -6   6   7      312.80      336.05     34.08 o 
  -5   6   7       86.97       72.49     17.88 o 
  -4   6   7     4709.23     4514.48    157.63 o 
  -3   6   7      712.31      650.71     34.28 o 
  -2   6   7     1054.48     1045.07     70.87 o 
  -1   6   7     4204.37     4298.23     72.84 o 
   0   6   7      944.28      916.29     41.71 o 
   1   6   7     1977.08     2012.23     60.34 o 
   2   6   7      979.16     1008.44     45.76 o 
   3   6   7      401.65      385.81     14.73 o 
   4   6   7      310.89      303.11     37.78 o 
   5   6   7      435.85      475.22    197.74 o 
   6   6   7      404.87      416.79     79.03 o 
   7   6   7      200.01      184.79     54.87 o 
 -11   7   7      410.25      343.50    103.36 o 
 -10   7   7       13.00       36.77     40.90 o 
  -9   7   7       88.98       70.27     20.82 o 
  -8   7   7      308.96      316.61     71.18 o 
  -7   7   7      474.16      489.54     24.41 o 
  -6   7   7     2528.51     2610.01     55.84 o 
  -5   7   7      140.59      142.08     25.86 o 
  -4   7   7     1869.49     1892.63     68.77 o 
  -3   7   7     2232.77     2319.90     36.33 o 
  -2   7   7       98.83      136.35     25.69 o 
  -1   7   7      345.32      313.68     18.99 o 
   0   7   7      911.67      912.78     39.36 o 
   1   7   7      382.27      397.00     45.03 o 
   2   7   7     1038.57     1024.01     58.86 o 
   3   7   7     2030.77     1934.37     48.02 o 
   4   7   7      552.63      588.39     40.11 o 
   5   7   7      802.64      889.74     82.03 o 
   6   7   7      845.07      840.66    135.78 o 
   7   7   7      212.55      210.14     48.47 o 
 -10   8   7      181.51      196.75     77.81 o 
  -9   8   7      524.00      576.56     48.48 o 
  -8   8   7      238.24      272.55     46.62 o 
  -7   8   7      436.81      447.60     34.92 o 
  -6   8   7      119.07      135.20     20.17 o 
  -5   8   7      833.76      830.28     37.64 o 
  -4   8   7     2891.80     2845.82     89.66 o 
  -3   8   7      879.77      836.08     27.16 o 
  -2   8   7     3815.90     3891.10     94.04 o 
  -1   8   7     1721.52     1719.40     47.42 o 
   0   8   7     2880.42     2885.39     62.06 o 
   1   8   7      100.09       82.20     21.17 o 
   2   8   7     6248.64     6694.31    134.18 o 
   3   8   7      957.67      968.89     42.40 o 
   4   8   7     1972.58     2018.05     62.25 o 
   5   8   7       32.60       28.03     26.17 o 
   6   8   7      282.56      226.83     65.69 o 
   7   8   7      113.35      102.31     32.81 o 
  -9   9   7      112.34       68.73     25.24 o 
  -8   9   7      695.75      717.48     53.63 o 
  -7   9   7      308.18      235.33     48.04 o 
  -6   9   7      109.14      118.82     22.64 o 
  -5   9   7     2101.52     2111.61     47.92 o 
  -4   9   7     4319.67     4352.38     92.41 o 
  -3   9   7      137.06      145.62     22.88 o 
  -2   9   7       37.30       44.54     12.86 o 
  -1   9   7        9.45        1.81      8.58 o 
   0   9   7     3714.47     3807.74     93.48 o 
   1   9   7       82.39       92.01     19.40 o 
   2   9   7      643.88      646.15     24.94 o 
   3   9   7     1741.79     1619.47     44.83 o 
   4   9   7      327.91      303.70     27.34 o 
   5   9   7      878.36      905.47     47.54 o 
   6   9   7      309.68      311.06     98.49 o 
   7   9   7      353.99      308.72     80.04 o 
 -10  10   7      151.70      141.30     52.08 o 
  -9  10   7      402.87      351.60     67.12 o 
  -8  10   7     2533.36     2619.57     92.44 o 
  -7  10   7     2104.53     2081.26     73.49 o 
  -6  10   7      260.94      244.20     43.29 o 
  -5  10   7      116.68       92.55     16.75 o 
  -4  10   7      484.28      450.86     19.28 o 
  -3  10   7      481.84      557.80     30.79 o 
  -2  10   7     1286.15     1277.56     51.97 o 
  -1  10   7      919.97      837.95     27.83 o 
   0  10   7      226.41      221.96     44.51 o 
   1  10   7     3884.81     3910.86    106.21 o 
   2  10   7      741.79      713.39     21.92 o 
   3  10   7      961.25      999.14     32.73 o 
   4  10   7     1029.87     1070.40     42.70 o 
   5  10   7      284.73      302.14     65.99 o 
   6  10   7        1.67       30.89     29.72 o 
   7  10   7      114.45      104.10     30.06 o 
 -10  11   7      250.28      162.21     64.39 o 
  -9  11   7       87.50       47.31     31.67 o 
  -8  11   7      641.72      610.57     29.22 o 
  -7  11   7     1088.27     1057.00     41.67 o 
  -6  11   7     1673.97     1572.25     82.78 o 
  -5  11   7      510.68      505.17     25.58 o 
  -4  11   7      731.71      713.21     32.80 o 
  -3  11   7      848.50      819.74     31.28 o 
  -2  11   7      290.81      267.47     24.70 o 
  -1  11   7      655.48      647.44     33.36 o 
   0  11   7       28.04       46.80     17.82 o 
   1  11   7      675.33      665.47     29.28 o 
   2  11   7     1638.75     1720.40     38.40 o 
   3  11   7      275.65      310.02     37.69 o 
   4  11   7     1347.37     1376.24     55.28 o 
   5  11   7      873.82      934.58     61.28 o 
   6  11   7      314.08      323.19    122.80 o 
   7  11   7      157.73      144.00     66.24 o 
 -10  12   7       44.84       83.81     39.18 o 
  -9  12   7      426.33      402.39     85.69 o 
  -8  12   7      569.39      495.84     92.36 o 
  -7  12   7      282.59      240.30     34.72 o 
  -6  12   7     1143.53     1138.25     53.38 o 
  -5  12   7      907.56      983.54     28.81 o 
  -4  12   7     1473.81     1612.34     58.51 o 
  -3  12   7      181.34      183.71     29.37 o 
  -2  12   7      609.74      563.23     32.78 o 
  -1  12   7      954.04      986.38     46.59 o 
   0  12   7      743.07      710.50     29.56 o 
   1  12   7       44.00       19.45     11.51 o 
   2  12   7     3842.71     4082.85     52.58 o 
   3  12   7       30.28       25.52     13.40 o 
   4  12   7     1429.32     1488.04     59.61 o 
   5  12   7      340.49      291.75     77.14 o 
   6  12   7       83.44       67.26     40.88 o 
   7  12   7      263.03      218.02     81.54 o 
 -10  13   7      169.95      136.05     40.25 o 
  -9  13   7      466.56      406.43     83.61 o 
  -8  13   7      279.67      279.90     48.97 o 
  -7  13   7      304.56      265.71     36.36 o 
  -6  13   7      126.27      100.74     33.95 o 
  -5  13   7     1038.81     1039.10     28.26 o 
  -4  13   7      816.28      789.15     32.50 o 
  -3  13   7     1272.55     1257.05     54.26 o 
  -2  13   7      500.63      532.58     30.87 o 
  -1  13   7      666.13      650.62     32.09 o 
   0  13   7      202.99      208.02     34.50 o 
   1  13   7     1845.45     1877.86     57.21 o 
   2  13   7       69.17       71.25     19.69 o 
   3  13   7      241.31      217.45     43.54 o 
   4  13   7      239.02      188.58     43.72 o 
   5  13   7      114.99       88.90     40.22 o 
   6  13   7      108.89       69.73     26.37 o 
  -9  14   7       13.80       28.51     22.00 o 
  -8  14   7      677.99      763.13     71.70 o 
  -7  14   7     2002.95     2006.93     93.08 o 
  -6  14   7      130.45      108.44     36.86 o 
  -5  14   7      581.48      537.35     26.72 o 
  -4  14   7      102.78       96.94     16.90 o 
  -3  14   7       10.23       11.99     12.06 o 
  -2  14   7     2172.47     2159.80     51.83 o 
  -1  14   7     1224.09     1176.14     54.34 o 
   0  14   7      579.24      568.14     41.46 o 
   1  14   7     1028.04     1103.27     41.00 o 
   2  14   7      645.28      601.92     35.81 o 
   3  14   7      581.57      591.52     39.75 o 
   4  14   7       66.14       57.05     21.12 o 
   5  14   7      323.27      261.55     82.38 o 
   6  14   7      898.33      904.91    105.92 o 
  -9  15   7       22.63       30.81     17.08 o 
  -8  15   7      530.83      557.25    105.71 o 
  -7  15   7       71.64       56.64     24.54 o 
  -6  15   7      264.48      268.37    103.49 o 
  -5  15   7      947.14      946.81     29.89 o 
  -4  15   7       59.89       65.38     13.87 o 
  -3  15   7      583.48      580.00     24.81 o 
  -2  15   7      100.73      115.66     29.96 o 
  -1  15   7       47.29       33.19     15.27 o 
   0  15   7      897.90      882.57     39.90 o 
   1  15   7      388.45      342.20     43.40 o 
   2  15   7      178.21      182.22     32.21 o 
   3  15   7      519.54      550.17     29.26 o 
   4  15   7      132.54       97.33     28.44 o 
   5  15   7       38.31       48.14     22.58 o 
   6  15   7       93.74       99.68     37.93 o 
  -9  16   7       66.99       57.77     25.13 o 
  -8  16   7       63.21       69.88     33.14 o 
  -7  16   7      430.86      428.61     99.00 o 
  -6  16   7      302.23      286.15    123.65 o 
  -5  16   7      252.96      254.43     42.98 o 
  -4  16   7      726.48      754.20     30.27 o 
  -3  16   7       33.76       26.90     13.79 o 
  -2  16   7      110.71      103.53     24.91 o 
  -1  16   7      576.61      728.51     44.94 o 
   0  16   7       45.31       49.78     18.26 o 
   1  16   7        2.38       30.14     14.82 o 
   2  16   7      799.68      745.49     30.06 o 
   3  16   7       22.66       20.23     10.56 o 
   4  16   7      553.19      648.64     40.99 o 
   5  16   7      348.26      304.87    129.31 o 
   6  16   7      190.75      183.23     55.86 o 
  -8  17   7       58.02       62.89     31.12 o 
  -7  17   7      802.29      723.15    119.74 o 
  -6  17   7       64.99      123.97     52.80 o 
  -5  17   7      615.29      634.82     69.19 o 
  -4  17   7     1589.36     1642.34     48.86 o 
  -3  17   7     1809.77     1837.19     57.77 o 
  -2  17   7     1637.67     1612.43     57.03 o 
  -1  17   7      537.85      569.44     35.60 o 
   0  17   7      279.63      268.24     62.60 o 
   1  17   7      748.09      710.23     30.97 o 
   2  17   7     1358.04     1424.01     55.33 o 
   3  17   7       27.23       35.75     19.25 o 
   4  17   7      537.50      509.38     57.68 o 
   5  17   7      526.85      444.93    100.79 o 
  -8  18   7     1330.06     1421.67    118.51 o 
  -7  18   7      467.41      474.36     98.55 o 
  -6  18   7      170.57      176.21     50.02 o 
  -5  18   7      148.10      175.67     39.58 o 
  -4  18   7      111.86      102.48     29.88 o 
  -3  18   7     1400.00     1416.95     46.99 o 
  -2  18   7     2050.49     2071.87     78.78 o 
  -1  18   7      273.32      230.46     29.45 o 
   0  18   7      777.52      795.24     33.09 o 
   1  18   7     1312.67     1332.52     50.52 o 
   2  18   7      216.81      202.13     34.55 o 
   3  18   7      331.06      242.14     57.13 o 
   4  18   7      452.49      443.89     58.20 o 
   5  18   7      257.08      248.07     81.54 o 
  -8  19   7      116.72      101.64     31.21 o 
  -7  19   7       71.45       41.31     22.54 o 
  -6  19   7      260.04      165.07     65.98 o 
  -5  19   7      508.26      504.94    102.29 o 
  -4  19   7      347.28      304.62     97.63 o 
  -3  19   7      193.07      206.69     30.99 o 
  -2  19   7      655.31      626.87     48.91 o 
  -1  19   7      102.29      101.10     21.44 o 
   0  19   7     2072.36     2192.84     69.73 o 
   1  19   7       96.50       91.45     23.20 o 
   2  19   7       42.09       30.26     10.33 o 
   3  19   7      896.80      913.33     37.62 o 
   4  19   7      244.25      246.43     52.13 o 
  -7  20   7      142.63      184.83     54.46 o 
  -6  20   7      117.49      142.37     41.07 o 
  -5  20   7        1.20       -4.31     27.45 o 
  -4  20   7       58.41       39.37     25.19 o 
  -3  20   7      104.86       80.88     27.25 o 
  -2  20   7      426.54      441.78     35.69 o 
  -1  20   7     2086.32     2145.49     59.88 o 
   0  20   7      400.86      311.30     56.37 o 
   1  20   7      543.68      591.50     41.60 o 
   2  20   7       32.48       29.33     13.32 o 
   3  20   7       72.63       37.55     13.98 o 
   4  20   7      367.51      245.69     90.65 o 
  -7  21   7      159.66      139.59     33.90 o 
  -6  21   7      274.44      192.48     59.63 o 
  -5  21   7      174.25      163.36     60.33 o 
  -4  21   7      192.11      165.86     43.57 o 
  -3  21   7      136.32       99.78     31.38 o 
  -2  21   7      297.59      260.42     36.86 o 
  -1  21   7      393.39      387.94     48.96 o 
   0  21   7      443.03      440.94     42.54 o 
   1  21   7       47.55       33.91     16.99 o 
   2  21   7      560.67      623.80     38.38 o 
   3  21   7        5.43       22.32     10.33 o 
  -6  22   7       18.08       36.49     36.44 o 
  -5  22   7        9.82       24.08     15.70 o 
  -4  22   7      622.07      588.46    116.69 o 
  -3  22   7       25.14       -2.00     39.42 o 
  -2  22   7      501.99      465.06     65.79 o 
  -1  22   7        6.55        4.69     15.66 o 
   0  22   7       51.46       33.58     12.98 o 
   1  22   7      124.66      119.79     35.16 o 
   2  22   7      140.75      120.51     26.20 o 
   3  22   7      244.34      179.32     37.73 o 
  -5  23   7      943.67     1015.92     48.71 o 
  -4  23   7      687.96      618.39     90.05 o 
  -3  23   7       29.61       46.63     32.86 o 
  -2  23   7      223.71      230.08     41.62 o 
  -1  23   7        6.54       25.31     16.74 o 
   0  23   7       86.78      108.83     24.84 o 
   1  23   7       14.97       10.44     11.22 o 
   2  23   7       15.45       16.43     10.15 o 
  -4  24   7       25.85       24.58     25.91 o 
  -3  24   7      143.12       99.36     72.56 o 
  -2  24   7      102.03       85.45     26.25 o 
  -1  24   7      132.71       88.78     40.84 o 
   0  24   7       79.93       69.33     23.26 o 
   1  24   7      392.85      340.03     43.70 o 
  -3  25   7      169.43      102.82     45.03 o 
  -2  25   7      128.51      130.75     43.06 o 
  -1  25   7      148.18      119.91     32.92 o 
   0  25   7      176.16      168.48     43.76 o 
  -3 -24   8      159.33      124.28     71.12 o 
  -2 -24   8       66.15       52.54     36.22 o 
  -1 -24   8      534.91      562.01     70.81 o 
   0 -24   8      601.77      610.37     60.46 o 
  -5 -23   8       79.05       67.04     23.61 o 
  -4 -23   8      330.24      269.43     80.52 o 
  -3 -23   8       44.21       28.11     20.33 o 
  -2 -23   8       84.56       50.72     19.32 o 
  -1 -23   8      102.79       41.69     22.76 o 
   0 -23   8      151.21      107.77     39.74 o 
   1 -23   8       43.47       16.31     14.53 o 
  -5 -22   8      368.96      332.12    118.60 o 
  -4 -22   8      168.34      164.97     35.15 o 
  -3 -22   8      291.62      298.24     49.70 o 
  -2 -22   8      104.95       57.31     18.49 o 
  -1 -22   8      184.96      167.97     33.57 o 
   0 -22   8       37.45       32.91     14.22 o 
   1 -22   8       42.31       33.41     19.91 o 
   2 -22   8       81.80       80.76     24.37 o 
  -6 -21   8       44.35       34.54     20.26 o 
  -5 -21   8      407.31      464.14     72.77 o 
  -4 -21   8       49.86       51.86     14.45 o 
  -3 -21   8      199.74      267.12     46.08 o 
  -2 -21   8     1304.71     1321.55     63.87 o 
  -1 -21   8      178.40      134.93     40.16 o 
   0 -21   8        7.69        8.67     19.18 o 
   1 -21   8       35.00       27.60     14.06 o 
   2 -21   8      304.03      303.39     36.25 o 
   3 -21   8      132.58      136.20     48.96 o 
  -7 -20   8      301.10      326.69     60.23 o 
  -6 -20   8      921.31      968.34     47.32 o 
  -5 -20   8      230.23      205.54     52.93 o 
  -4 -20   8       66.82       68.22     28.84 o 
  -3 -20   8      126.24      128.41     31.81 o 
  -2 -20   8      453.87      459.66     45.15 o 
  -1 -20   8      402.37      376.29     38.84 o 
   0 -20   8      606.52      626.61     42.70 o 
   1 -20   8      199.96      183.08     47.38 o 
   2 -20   8      713.95      709.21     49.49 o 
   3 -20   8      462.06      493.48     89.58 o 
  -7 -19   8      288.89      222.67     37.92 o 
  -6 -19   8      174.31      217.42     53.60 o 
  -5 -19   8      126.96      142.72     33.67 o 
  -4 -19   8      837.36      866.66     48.85 o 
  -3 -19   8      125.36      144.47     35.88 o 
  -2 -19   8      178.05      167.80     32.93 o 
  -1 -19   8      852.52      896.04     43.73 o 
   0 -19   8      308.22      300.64     27.71 o 
   1 -19   8      737.51      839.28     41.60 o 
   2 -19   8      257.85      242.52     40.39 o 
   3 -19   8       87.73       56.82     22.11 o 
   4 -19   8     1023.56     1129.07     43.10 o 
  -8 -18   8      376.02      359.14     46.78 o 
  -7 -18   8      133.35      201.19     38.35 o 
  -6 -18   8      599.66      588.83     51.02 o 
  -5 -18   8      619.34      659.59     48.87 o 
  -4 -18   8     1102.85     1162.88     58.31 o 
  -3 -18   8      165.59      124.65     32.90 o 
  -2 -18   8      458.36      466.28     30.18 o 
  -1 -18   8      609.77      608.47     44.35 o 
   0 -18   8      656.69      626.50     27.66 o 
   1 -18   8      567.16      585.93     35.06 o 
   2 -18   8      903.38      934.58     47.82 o 
   3 -18   8      241.42      264.03     43.15 o 
   4 -18   8      398.59      349.28     54.96 o 
  -8 -17   8      346.91      305.41     89.70 o 
  -7 -17   8       70.61       74.75     22.60 o 
  -6 -17   8      869.82      921.70     38.96 o 
  -5 -17   8      446.66      456.46     50.51 o 
  -4 -17   8      891.36      904.42     45.85 o 
  -3 -17   8     2004.87     2079.78     63.65 o 
  -2 -17   8      835.87      796.01     32.20 o 
  -1 -17   8      635.00      623.44     36.62 o 
   0 -17   8       26.79       32.99     14.52 o 
   1 -17   8      231.19      260.83     28.84 o 
   2 -17   8      455.18      516.10     39.10 o 
   3 -17   8      181.00      179.50     48.18 o 
   4 -17   8       47.91       63.99     22.16 o 
   5 -17   8      324.12      243.47     75.00 o 
  -9 -16   8       45.31       19.72     21.87 o 
  -8 -16   8      707.82      768.11     50.83 o 
  -7 -16   8      426.98      407.10     73.43 o 
  -6 -16   8      379.19      392.60     29.00 o 
  -5 -16   8      657.43      699.31     44.39 o 
  -4 -16   8       39.85       45.87     21.70 o 
  -3 -16   8      869.87      870.20     30.96 o 
  -2 -16   8      833.82      863.85     28.27 o 
  -1 -16   8      398.90      435.97     25.25 o 
   0 -16   8      430.28      474.67     48.79 o 
   1 -16   8      448.79      463.76     31.95 o 
   2 -16   8       12.52       19.39     11.31 o 
   3 -16   8      583.23      568.66     50.74 o 
   4 -16   8      206.15      190.74     43.05 o 
   5 -16   8      487.24      466.46     63.27 o 
  -9 -15   8      203.11      183.96     34.88 o 
  -8 -15   8      304.10      269.28     52.18 o 
  -7 -15   8      821.11      891.89     83.25 o 
  -6 -15   8      169.92      142.30     44.47 o 
  -5 -15   8      420.27      475.39     86.30 o 
  -4 -15   8        7.35       20.25     15.69 o 
  -3 -15   8      303.91      295.58     30.23 o 
  -2 -15   8     1185.22     1252.00     43.11 o 
  -1 -15   8      336.75      323.64     34.68 o 
   0 -15   8      475.02      481.32     33.97 o 
   1 -15   8     1517.81     1542.04     47.17 o 
   2 -15   8      262.10      240.91     34.10 o 
   3 -15   8      163.15      151.47     47.18 o 
   4 -15   8      403.31      347.26     88.04 o 
   5 -15   8      120.27      135.35     53.24 o 
  -9 -14   8      402.76      452.45     64.90 o 
  -8 -14   8      164.12      162.38     28.00 o 
  -7 -14   8       63.21       27.69     18.92 o 
  -6 -14   8      990.07     1048.71     38.53 o 
  -5 -14   8      623.08      586.83     47.77 o 
  -4 -14   8       74.21       61.50     16.97 o 
  -3 -14   8      209.14      216.65     46.63 o 
  -2 -14   8      277.14      306.96     29.55 o 
  -1 -14   8      982.17      970.01     39.03 o 
   0 -14   8     1458.37     1555.01     55.61 o 
   1 -14   8     1361.07     1351.83     54.20 o 
   2 -14   8       13.83       24.00     10.90 o 
   3 -14   8      147.02      156.69     29.11 o 
   4 -14   8       68.10       60.58     19.35 o 
   5 -14   8       22.25       40.75     13.93 o 
  -9 -13   8      523.22      512.20     82.42 o 
  -8 -13   8      167.58      148.54     27.65 o 
  -7 -13   8      395.88      383.33     62.53 o 
  -6 -13   8      258.50      260.82     52.66 o 
  -5 -13   8     1195.53     1188.62     60.77 o 
  -4 -13   8     1172.30     1109.31     30.89 o 
  -3 -13   8      408.80      370.95     19.60 o 
  -2 -13   8      460.40      392.67     30.98 o 
  -1 -13   8      145.14      102.99     20.50 o 
   0 -13   8     1285.26     1229.50     51.01 o 
   1 -13   8      280.45      310.09     32.25 o 
   2 -13   8       22.99       29.18     13.53 o 
   3 -13   8        3.43        9.73     11.10 o 
   4 -13   8       53.80       62.75     23.49 o 
   5 -13   8      397.36      458.45     53.38 o 
   6 -13   8        1.27       21.85     15.82 o 
 -10 -12   8       29.23       25.06      8.88 o 
  -9 -12   8        5.59       16.29     18.85 o 
  -8 -12   8      422.14      369.59     69.91 o 
  -7 -12   8      607.69      660.73     59.86 o 
  -6 -12   8      310.33      387.63     47.99 o 
  -5 -12   8     1559.32     1600.46     53.17 o 
  -4 -12   8      159.54      116.12     21.14 o 
  -3 -12   8     1077.08     1071.51     40.53 o 
  -2 -12   8       81.34       52.26     22.92 o 
  -1 -12   8     1873.00     1888.04     45.63 o 
   0 -12   8        8.01       25.45      9.93 o 
   1 -12   8      897.56      908.41     50.70 o 
   2 -12   8      565.03      549.70     23.64 o 
   3 -12   8      228.32      232.11     32.28 o 
   4 -12   8      451.19      451.92     33.20 o 
   5 -12   8      716.96      732.78     41.69 o 
   6 -12   8       26.04       32.61     16.66 o 
 -10 -11   8      390.59      351.70     60.16 o 
  -9 -11   8        0.44        3.54     15.50 o 
  -8 -11   8       65.23       53.06     17.30 o 
  -7 -11   8      981.08      998.73     64.52 o 
  -6 -11   8      729.14      781.12     58.67 o 
  -5 -11   8      575.40      599.15     47.96 o 
  -4 -11   8      545.54      594.31     24.73 o 
  -3 -11   8      528.42      526.64     23.08 o 
  -2 -11   8     1221.40     1334.70     52.14 o 
  -1 -11   8      696.62      712.04     31.87 o 
   0 -11   8     1492.31     1488.30     49.62 o 
   1 -11   8      515.84      533.06     22.31 o 
   2 -11   8      162.22      188.33     34.53 o 
   3 -11   8      658.08      705.32     25.02 o 
   4 -11   8      172.84      192.66     27.91 o 
   5 -11   8       89.16       77.33     15.55 o 
   6 -11   8      622.23      623.08     71.00 o 
 -10 -10   8       92.81       73.86     17.69 o 
  -9 -10   8      292.80      290.13     58.66 o 
  -8 -10   8       45.19       32.04     19.03 o 
  -7 -10   8       68.65       66.27     21.06 o 
  -6 -10   8     2628.75     2736.34     79.09 o 
  -5 -10   8      202.93      177.34     45.12 o 
  -4 -10   8      240.97      226.07     14.55 o 
  -3 -10   8      551.64      555.81     30.65 o 
  -2 -10   8     1396.90     1476.12     63.59 o 
  -1 -10   8     1045.43     1009.76     44.90 o 
   0 -10   8     1207.91     1251.24     57.30 o 
   1 -10   8       11.01       14.13     18.95 o 
   2 -10   8      982.58     1062.57     44.60 o 
   3 -10   8      354.73      349.55     39.80 o 
   4 -10   8      376.17      386.09     37.78 o 
   5 -10   8      268.41      305.09     41.68 o 
   6 -10   8      787.11      764.22     49.98 o 
 -10  -9   8       21.48       14.08     16.14 o 
  -9  -9   8      955.36     1006.61     33.61 o 
  -8  -9   8      691.44      686.02     60.26 o 
  -7  -9   8      441.04      425.91     53.29 o 
  -6  -9   8      382.41      350.72     45.07 o 
  -5  -9   8      595.31      578.09     17.84 o 
  -4  -9   8     3174.93     3276.71    148.24 o 
  -3  -9   8      968.90     1041.88     48.92 o 
  -2  -9   8      285.13      314.84     27.70 o 
  -1  -9   8     2476.98     2617.56     58.73 o 
   0  -9   8      719.85      738.40     52.64 o 
   1  -9   8      132.30      111.74     26.43 o 
   2  -9   8     1415.38     1422.74     47.04 o 
   3  -9   8       61.68       24.76     13.05 o 
   4  -9   8     1292.86     1309.21     51.57 o 
   5  -9   8      652.11      653.65     35.68 o 
   6  -9   8      412.67      395.40     43.82 o 
   7  -9   8      334.49      285.12     46.68 o 
 -10  -8   8       75.53       53.48     18.91 o 
  -9  -8   8       54.42       57.08     14.98 o 
  -8  -8   8      395.89      440.36     45.86 o 
  -7  -8   8      201.07      175.21     30.33 o 
  -6  -8   8      829.35      807.45     52.91 o 
  -5  -8   8     2324.31     2295.78     66.59 o 
  -4  -8   8      118.90      107.04     38.52 o 
  -3  -8   8      688.83      660.99     32.78 o 
  -2  -8   8      737.77      756.51     28.90 o 
  -1  -8   8     1527.82     1534.98     59.05 o 
   0  -8   8      824.14      867.32     34.70 o 
   1  -8   8      366.99      436.52     41.64 o 
   2  -8   8     1321.48     1348.64     83.47 o 
   3  -8   8      537.82      516.43     42.75 o 
   4  -8   8       31.02       24.16      9.95 o 
   5  -8   8      386.94      422.35     33.69 o 
   6  -8   8     1346.58     1418.10     60.10 o 
   7  -8   8      289.25      258.16     56.96 o 
 -10  -7   8      282.00      261.30     63.63 o 
  -9  -7   8      222.58      228.90     35.22 o 
  -8  -7   8       59.06       62.14     14.11 o 
  -7  -7   8      373.39      416.04     45.77 o 
  -6  -7   8     1029.15     1074.78     61.17 o 
  -5  -7   8      957.43      963.20     41.97 o 
  -4  -7   8       79.22       79.01     19.85 o 
  -3  -7   8     1621.48     1709.68     70.06 o 
  -2  -7   8     9971.23    10619.57     61.57 o 
  -1  -7   8      495.97      517.57     26.96 o 
   0  -7   8      482.44      479.56     26.36 o 
   1  -7   8     2423.46     2494.26     57.47 o 
   3  -7   8     1944.48     1920.37     55.75 o 
   4  -7   8       19.22       19.71      8.13 o 
   5  -7   8      104.59       75.16     18.04 o 
   6  -7   8      481.82      396.13     46.91 o 
   7  -7   8      109.35       81.70     18.56 o 
 -11  -6   8      114.74       75.64     25.37 o 
 -10  -6   8        2.20       42.21     21.75 o 
  -9  -6   8       68.48       74.57     23.14 o 
  -8  -6   8      205.19      207.53     28.85 o 
  -7  -6   8      943.30      912.30     45.48 o 
  -6  -6   8      664.20      649.25     37.73 o 
  -5  -6   8      665.96      609.48     44.90 o 
  -4  -6   8      751.09      796.25     46.22 o 
  -3  -6   8      204.93      237.49     59.10 o 
  -2  -6   8     2189.71     2285.71     37.38 o 
  -1  -6   8      619.37      642.40     34.96 o 
   0  -6   8     2601.06     2650.90     61.33 o 
   1  -6   8      143.38      154.26     24.28 o 
   2  -6   8     1665.20     1624.48     93.56 o 
   3  -6   8     1032.05     1117.83     39.89 o 
   4  -6   8      209.53      189.76     35.29 o 
   5  -6   8      790.02      795.74     38.27 o 
   6  -6   8      284.63      331.55     38.26 o 
   7  -6   8       66.92       79.78     24.16 o 
 -11  -5   8       19.30       20.71     15.19 o 
 -10  -5   8        8.92       16.91     18.33 o 
  -9  -5   8     2156.86     2281.56     62.73 o 
  -8  -5   8       94.86       72.47     17.38 o 
  -7  -5   8      333.44      334.82     41.51 o 
  -6  -5   8      177.33      168.74     25.79 o 
  -5  -5   8      592.77      574.89     32.33 o 
  -4  -5   8     1833.85     1929.46     37.98 o 
  -3  -5   8      521.75      512.26     55.20 o 
  -2  -5   8      339.20      303.31     31.51 o 
  -1  -5   8     1705.48     1902.06     74.93 o 
   0  -5   8     1718.10     1797.12     55.21 o 
   1  -5   8     4099.56     4171.98    103.99 o 
   2  -5   8      243.86      243.37     46.37 o 
   3  -5   8       17.62       37.30     17.89 o 
   4  -5   8      294.92      371.01     41.69 o 
   5  -5   8      215.43      217.15     38.92 o 
   6  -5   8      145.40      123.13     22.31 o 
   7  -5   8       27.47       41.69     13.55 o 
 -11  -4   8      168.82      179.50     40.87 o 
 -10  -4   8      133.78      125.64     33.23 o 
  -9  -4   8      838.49      873.81     34.67 o 
  -8  -4   8       96.80       94.47     25.58 o 
  -7  -4   8      356.10      341.34     48.89 o 
  -6  -4   8      917.19      905.37     31.84 o 
  -5  -4   8      803.47      882.69     44.19 o 
  -4  -4   8      707.65      660.52     56.61 o 
  -3  -4   8      673.99      678.99     41.34 o 
  -2  -4   8     1408.32     1396.66     70.87 o 
  -1  -4   8     2455.67     2567.29     55.35 o 
   0  -4   8     1192.51     1203.46     45.65 o 
   1  -4   8     2032.58     2007.26     43.95 o 
   2  -4   8     2193.48     2261.76     82.20 o 
   3  -4   8       24.39       17.19      9.25 o 
   4  -4   8        2.44        1.07     16.02 o 
   5  -4   8       41.57       46.73     14.83 o 
   6  -4   8      577.35      580.59     69.92 o 
   7  -4   8      135.05      132.69     33.68 o 
 -11  -3   8      235.52      221.48     54.71 o 
 -10  -3   8      873.21      894.70     81.63 o 
  -9  -3   8      577.37      568.60     49.14 o 
  -8  -3   8      132.92      109.97     18.67 o 
  -7  -3   8      859.63      838.07     42.71 o 
  -6  -3   8      685.69      709.81     24.80 o 
  -5  -3   8     3523.56     3579.33     88.60 o 
  -4  -3   8     1322.47     1324.89     53.26 o 
  -3  -3   8      172.85      254.21     41.80 o 
  -2  -3   8     4163.90     4223.07     92.22 o 
  -1  -3   8     1101.64     1116.28     44.20 o 
   0  -3   8     2190.47     2264.20     50.74 o 
   1  -3   8      116.05       65.15     17.29 o 
   2  -3   8     2551.24     2624.10     54.68 o 
   3  -3   8     2651.20     2667.70     61.79 o 
   4  -3   8       12.44       19.56     14.82 o 
   5  -3   8      380.55      360.78     56.62 o 
   6  -3   8      124.96      109.47     22.34 o 
   7  -3   8      282.63      257.06     59.49 o 
 -11  -2   8      437.34      437.67     72.54 o 
 -10  -2   8      107.33       89.54     29.03 o 
  -9  -2   8      696.13      706.18     89.64 o 
  -8  -2   8       63.79       21.87     10.12 o 
  -7  -2   8      732.83      719.78     50.63 o 
  -6  -2   8     2328.64     2345.24     49.78 o 
  -5  -2   8     4650.06     4853.49    114.94 o 
  -4  -2   8      193.54      167.17     21.80 o 
  -3  -2   8     2429.27     2570.32     77.22 o 
  -2  -2   8       49.34       44.35     10.91 o 
  -1  -2   8      272.48      222.48     29.67 o 
   0  -2   8      434.83      425.06     30.42 o 
   1  -2   8       14.13       26.35     15.90 o 
   2  -2   8     1077.61     1082.54     35.36 o 
   3  -2   8     1317.93     1370.99     50.01 o 
   4  -2   8      185.03      156.20     36.20 o 
   5  -2   8     2155.97     2232.15     66.53 o 
   6  -2   8      190.38      137.54     36.34 o 
   7  -2   8      100.99      126.13     31.81 o 
 -11  -1   8       10.58       24.33     18.46 o 
 -10  -1   8      528.07      499.40    107.12 o 
  -9  -1   8      177.74      182.93     39.65 o 
  -8  -1   8       18.85       14.98     11.52 o 
  -7  -1   8      748.61      768.97     27.41 o 
  -6  -1   8     4623.23     4758.05    127.59 o 
  -5  -1   8     1734.63     1734.15     59.60 o 
  -4  -1   8     2162.03     2237.79     49.01 o 
  -3  -1   8     3140.18     3261.51     62.78 o 
  -2  -1   8      659.74      621.40     25.16 o 
  -1  -1   8      808.61      775.35     28.23 o 
   0  -1   8      137.41      126.41     26.89 o 
   1  -1   8     1556.19     1509.35     50.24 o 
   2  -1   8     1952.59     1889.45     40.86 o 
   3  -1   8     1208.45     1350.92     44.00 o 
   4  -1   8      810.36      853.01     40.52 o 
   5  -1   8      840.49      838.00     42.86 o 
   6  -1   8      225.36      214.02     32.34 o 
   7  -1   8      576.56      541.35     76.22 o 
 -11   0   8       69.62       55.17     16.04 o 
 -10   0   8      252.48      261.16     54.48 o 
  -9   0   8     1095.80     1175.52    112.97 o 
  -8   0   8       60.16       34.07      8.37 o 
  -7   0   8     2462.05     2367.07     57.57 o 
  -6   0   8     4435.60     4559.65     84.49 o 
  -5   0   8      117.75      115.34     15.05 o 
  -4   0   8      687.43      664.89     27.27 o 
  -3   0   8       45.89       26.27      6.74 o 
  -2   0   8     1543.10     1383.75     45.04 o 
  -1   0   8       97.03       67.21     14.82 o 
   0   0   8       40.46       27.95     14.29 o 
   1   0   8     2756.61     2711.31     56.37 o 
   2   0   8     1548.47     1680.62     50.16 o 
   3   0   8        4.91        2.82     10.39 o 
   4   0   8      258.54      302.80     42.10 o 
   5   0   8        0.81       25.26     14.18 o 
   6   0   8     1009.94      920.67     63.28 o 
   7   0   8     1346.66     1348.38     70.00 o 
 -11   1   8       29.17       36.02     13.72 o 
 -10   1   8      532.45      520.08     64.03 o 
  -9   1   8      171.49      179.51     47.03 o 
  -8   1   8       27.37       16.85     13.21 o 
  -7   1   8      699.41      749.63     40.86 o 
  -6   1   8     4584.42     4802.33    103.41 o 
  -5   1   8     1720.32     1697.00     66.94 o 
  -4   1   8     2245.66     2279.81     69.04 o 
  -3   1   8     3151.82     3238.94     92.28 o 
  -2   1   8      647.56      549.50     36.63 o 
  -1   1   8      815.41      783.70     26.08 o 
   0   1   8      109.14       91.18     23.11 o 
   1   1   8     1541.76     1496.08     51.86 o 
   2   1   8     2033.50     1977.87     47.42 o 
   3   1   8     1227.85     1378.70     57.93 o 
   4   1   8      739.63      782.47    216.01 o 
   5   1   8      819.09      804.54     43.26 o 
   6   1   8      260.19      250.04     54.17 o 
   7   1   8      598.05      636.75     73.08 o 
 -11   2   8      401.73      299.88     87.34 o 
 -10   2   8       99.07       75.89     24.74 o 
  -9   2   8      708.48      711.31     72.05 o 
  -8   2   8       70.43       53.16     21.82 o 
  -7   2   8      735.24      707.48     35.39 o 
  -6   2   8     2322.57     2209.28     48.30 o 
  -5   2   8     4667.65     4855.73    100.19 o 
  -4   2   8      168.58      135.23     28.78 o 
  -3   2   8     2639.65     2624.04     44.55 o 
  -2   2   8       35.77       32.85     13.91 o 
  -1   2   8      282.91      258.07     18.47 o 
   0   2   8      299.53      296.20     45.70 o 
   1   2   8       32.54       21.61      9.20 o 
   2   2   8     1002.29     1010.14     39.92 o 
   3   2   8     1293.25     1304.35     59.13 o 
   4   2   8      201.15      176.55     86.39 o 
   5   2   8     2234.68     2285.38     95.99 o 
   6   2   8      196.51      139.96     51.81 o 
   7   2   8       97.50      127.30     39.29 o 
 -11   3   8      193.10      136.68     48.38 o 
 -10   3   8      828.67      854.58     58.27 o 
  -9   3   8      510.69      499.96     59.71 o 
  -8   3   8      105.48      134.57     38.11 o 
  -7   3   8      949.85      974.25     42.64 o 
  -6   3   8      689.57      682.91     27.97 o 
  -5   3   8     3744.39     3771.48     79.37 o 
  -4   3   8     1285.54     1266.26     40.50 o 
  -3   3   8      127.06      152.22     28.17 o 
  -2   3   8     4299.51     4241.00     70.36 o 
  -1   3   8     1173.55     1141.52     32.32 o 
   0   3   8     2222.54     2303.60     50.18 o 
   1   3   8      107.36       77.73     15.61 o 
   2   3   8     2534.06     2572.18     75.09 o 
   3   3   8     2659.41     2677.50     82.10 o 
   5   3   8      358.46      361.21     78.35 o 
   6   3   8      121.92      135.99     32.30 o 
   7   3   8      292.86      271.69    118.81 o 
 -11   4   8      154.35       83.83     29.66 o 
 -10   4   8      152.48       91.45     33.25 o 
  -9   4   8     1006.02      941.73    104.84 o 
  -8   4   8      137.11      109.97     32.91 o 
  -7   4   8      340.70      314.80     20.46 o 
  -6   4   8      945.83      922.78     37.05 o 
  -5   4   8      693.13      688.53     27.87 o 
  -4   4   8      689.14      667.68     23.66 o 
  -3   4   8      691.15      669.02     30.69 o 
  -2   4   8     1501.35     1454.74     40.13 o 
  -1   4   8     2479.23     2519.06     51.86 o 
   0   4   8     1350.58     1381.36     58.18 o 
   1   4   8     1910.92     1822.09     72.10 o 
   2   4   8     2063.20     2099.89     40.62 o 
   3   4   8       29.68       17.07      7.51 o 
   4   4   8        3.59        9.56     33.76 o 
   5   4   8       62.72       35.26     22.76 o 
   6   4   8      570.85      646.74     86.68 o 
   7   4   8      151.60      183.72     54.34 o 
 -11   5   8        6.55       22.14     29.05 o 
 -10   5   8        6.22       10.51     12.50 o 
  -9   5   8     2069.80     2281.87    117.05 o 
  -8   5   8      129.55      127.38     34.52 o 
  -7   5   8      361.67      324.35     24.42 o 
  -6   5   8      189.17      215.42     35.60 o 
  -5   5   8      653.21      579.03     30.10 o 
  -4   5   8     1813.21     1850.32     40.46 o 
  -3   5   8      530.41      502.74     25.33 o 
  -2   5   8      326.47      290.65     25.15 o 
  -1   5   8     1715.61     1776.05     54.33 o 
   0   5   8     1636.37     1620.53     60.18 o 
   1   5   8     4299.23     4317.41     91.78 o 
   2   5   8      282.14      243.29     22.66 o 
   3   5   8       16.09        9.10      8.63 o 
   4   5   8      245.98      284.70     67.37 o 
   5   5   8      226.32      245.65     72.74 o 
   6   5   8      160.44      162.02     38.86 o 
   7   5   8       38.21       72.79     34.82 o 
 -11   6   8      112.70       68.97     41.80 o 
 -10   6   8        5.28       13.11     19.83 o 
  -9   6   8       54.99       61.17     28.04 o 
  -8   6   8      148.03      172.97     37.12 o 
  -7   6   8      962.07      919.07     33.05 o 
  -6   6   8      581.89      616.17     23.73 o 
  -5   6   8      686.87      725.32     44.23 o 
  -4   6   8      748.67      765.13     34.86 o 
  -3   6   8      276.28      308.78     49.06 o 
  -2   6   8     2108.15     2323.87     61.07 o 
  -1   6   8      611.27      559.92     22.05 o 
   0   6   8     2342.23     2283.67     83.95 o 
   1   6   8      201.39      212.56     35.90 o 
   2   6   8     1687.48     1715.17     56.48 o 
   3   6   8     1036.97     1071.56     29.53 o 
   4   6   8      207.57      157.58     37.64 o 
   5   6   8      752.18      866.80    109.38 o 
   6   6   8      311.29      347.59     78.66 o 
   7   6   8      100.84      111.76     30.66 o 
 -10   7   8      320.60      260.68     73.69 o 
  -9   7   8      212.02      152.17     58.95 o 
  -8   7   8       69.43       42.88     18.38 o 
  -7   7   8      414.50      411.64     47.75 o 
  -6   7   8     1142.70     1191.33     41.25 o 
  -5   7   8     1022.01     1068.01     42.06 o 
  -4   7   8       80.75       84.88     16.31 o 
  -3   7   8     1531.46     1578.98     44.16 o 
  -2   7   8    10228.27    10836.38     69.90 o 
  -1   7   8      488.24      422.98     22.77 o 
   0   7   8      478.58      493.12     43.46 o 
   1   7   8     2550.82     2600.94     56.58 o 
   2   7   8     2661.94     2718.22     57.80 o 
   3   7   8     1981.59     1858.13     50.18 o 
   4   7   8       17.69       22.33     31.05 o 
   5   7   8      142.12      175.38     71.66 o 
   6   7   8      519.19      438.00    124.10 o 
   7   7   8       99.10       70.56     26.94 o 
 -10   8   8       74.29       27.97     41.89 o 
  -9   8   8       50.36       22.54     23.84 o 
  -8   8   8      331.21      314.96     45.09 o 
  -7   8   8      152.18      139.07     30.93 o 
  -6   8   8      756.88      762.65     22.91 o 
  -5   8   8     2264.83     2427.11     52.92 o 
  -4   8   8      117.64      114.92     26.97 o 
  -3   8   8      551.26      507.70     27.88 o 
  -2   8   8      755.78      779.56     34.05 o 
  -1   8   8     1736.82     1722.07     54.88 o 
   0   8   8      885.90      968.31     56.49 o 
   1   8   8      376.59      449.98     55.42 o 
   2   8   8     1512.65     1682.47     90.36 o 
   3   8   8      555.51      542.76     20.31 o 
   4   8   8       22.73       34.46     20.39 o 
   5   8   8      355.65      351.38     85.90 o 
   6   8   8     1297.69     1456.89     92.86 o 
   7   8   8      258.65      218.55     61.26 o 
 -10   9   8       31.67       28.96     35.79 o 
  -9   9   8     1054.44     1048.33     62.41 o 
  -8   9   8      652.69      643.39     38.67 o 
  -7   9   8      487.48      479.22     34.90 o 
  -6   9   8      380.90      326.11     21.67 o 
  -5   9   8      560.43      589.76     21.14 o 
  -4   9   8     3159.50     3189.59     65.87 o 
  -3   9   8     1037.29     1055.57     39.21 o 
  -2   9   8      263.59      280.26     35.36 o 
  -1   9   8     2250.63     2364.64     55.60 o 
   0   9   8      673.13      688.39     45.17 o 
   1   9   8      128.12      156.27     28.68 o 
   2   9   8     1367.29     1395.34     41.34 o 
   3   9   8       75.53       53.19     13.67 o 
   4   9   8     1293.14     1287.64     71.36 o 
   5   9   8      663.51      894.69     73.91 o 
   6   9   8      384.78      324.65     52.53 o 
   7   9   8      303.63      268.01     92.63 o 
 -10  10   8       85.26       51.41     40.32 o 
  -9  10   8      263.35      271.69    120.47 o 
  -8  10   8       73.27       49.53     13.09 o 
  -7  10   8       54.15       59.31     19.36 o 
  -6  10   8     2599.78     2758.19     93.35 o 
  -5  10   8      212.83      211.14     33.01 o 
  -4  10   8      241.07      213.65     19.66 o 
  -3  10   8      459.17      431.10     33.51 o 
  -2  10   8     1438.66     1502.22     52.84 o 
  -1  10   8      997.55      998.90     42.19 o 
   0  10   8     1256.96     1262.08     59.24 o 
   1  10   8        0.38       14.97     13.15 o 
   2  10   8     1035.35      995.09     33.31 o 
   3  10   8      373.85      322.25     30.62 o 
   4  10   8      333.09      334.92     85.45 o 
   5  10   8      309.64      289.85     90.58 o 
   6  10   8      850.40      861.32    163.48 o 
 -10  11   8      383.87      501.31     74.04 o 
  -9  11   8        5.18       11.85     22.18 o 
  -8  11   8       54.13       52.42     18.20 o 
  -7  11   8      956.69      962.27     39.29 o 
  -6  11   8      772.95      790.62     53.53 o 
  -5  11   8      566.26      588.93     22.99 o 
  -4  11   8      627.43      650.98     31.67 o 
  -3  11   8      488.22      482.63     31.48 o 
  -2  11   8     1243.79     1276.07     46.04 o 
  -1  11   8      693.53      751.63     34.75 o 
   0  11   8     1560.96     1483.76     64.86 o 
   1  11   8      486.56      513.16     29.41 o 
   2  11   8      135.52      126.91     26.97 o 
   3  11   8      660.02      627.12     28.81 o 
   4  11   8      147.80      125.75     38.50 o 
   5  11   8       78.99       65.61     31.89 o 
   6  11   8      556.29      463.73    210.99 o 
 -10  12   8       26.79        5.21     23.75 o 
  -9  12   8        9.44       30.62     24.38 o 
  -8  12   8      343.47      341.05     62.70 o 
  -7  12   8      643.89      641.92     38.16 o 
  -6  12   8      322.94      327.19     42.60 o 
  -5  12   8     1528.53     1583.14     45.38 o 
  -4  12   8      118.81       96.74     19.99 o 
  -3  12   8     1050.87     1037.06     49.52 o 
  -2  12   8       61.37       39.90     11.81 o 
  -1  12   8     1863.84     1875.39     53.56 o 
   0  12   8       23.43       18.01     18.34 o 
   1  12   8      800.96      830.75     30.24 o 
   2  12   8      595.51      579.85     23.90 o 
   3  12   8      240.97      211.34     28.47 o 
   4  12   8      469.84      418.86     87.55 o 
   5  12   8      758.91      784.86     63.09 o 
   6  12   8       11.55        8.76     26.04 o 
  -9  13   8      570.93      563.45    154.19 o 
  -8  13   8      189.70      217.63     53.19 o 
  -7  13   8      419.12      363.37     57.43 o 
  -6  13   8      270.27      238.65     48.48 o 
  -5  13   8     1171.90     1126.97     36.91 o 
  -4  13   8     1254.54     1221.26     38.61 o 
  -3  13   8      356.55      327.97     45.16 o 
  -2  13   8      572.48      567.80     27.04 o 
  -1  13   8       93.57       58.85     22.15 o 
   0  13   8     1245.38     1227.99     44.17 o 
   1  13   8      338.63      371.09     31.22 o 
   2  13   8       24.35       24.29     14.07 o 
   3  13   8       15.01       15.13     11.61 o 
   4  13   8       69.49       77.21     36.26 o 
   5  13   8      409.15      459.41    110.91 o 
   6  13   8        8.05       16.68     25.80 o 
  -9  14   8      370.89      360.89     94.35 o 
  -8  14   8      169.28      138.04     50.05 o 
  -7  14   8       31.57       30.50     22.09 o 
  -6  14   8      971.06      966.92     39.99 o 
  -5  14   8      615.42      560.76     45.17 o 
  -4  14   8       75.60       86.06     15.66 o 
  -3  14   8      196.29      203.99     37.88 o 
  -2  14   8      328.13      360.38     30.18 o 
  -1  14   8      725.99      770.47     44.11 o 
   0  14   8     1429.23     1467.23     57.10 o 
   1  14   8     1371.86     1462.19     53.73 o 
   2  14   8        1.35       17.82     11.30 o 
   3  14   8      145.05      161.98     27.21 o 
   4  14   8       63.30       31.03     21.83 o 
   5  14   8       25.89       33.62     23.29 o 
  -9  15   8      205.76      191.76     57.31 o 
  -8  15   8      257.24      256.56     64.47 o 
  -7  15   8      823.67      829.07     56.67 o 
  -6  15   8      199.95      224.23     61.76 o 
  -5  15   8      402.19      403.61     44.90 o 
  -4  15   8       24.76        1.62      9.99 o 
  -3  15   8      325.32      311.22     53.88 o 
  -2  15   8     1226.77     1212.90     49.41 o 
  -1  15   8      347.92      326.49     37.30 o 
   0  15   8      491.05      494.09     45.81 o 
   1  15   8     1495.16     1521.87     49.94 o 
   2  15   8      269.28      231.17     41.33 o 
   3  15   8      137.87      121.63     26.64 o 
   4  15   8      363.60      336.55     87.35 o 
   5  15   8       88.41       60.05     21.86 o 
  -9  16   8       51.97       52.19     27.08 o 
  -8  16   8      641.69      596.39    110.64 o 
  -7  16   8      437.80      366.34    167.07 o 
  -6  16   8      363.10      345.76     95.59 o 
  -5  16   8      686.47      721.55     28.68 o 
  -4  16   8       55.12       44.39     13.06 o 
  -3  16   8      960.52      901.93     38.94 o 
  -2  16   8      874.63      873.96     27.52 o 
  -1  16   8      429.43      424.16     36.79 o 
   0  16   8      392.21      399.94     40.74 o 
   1  16   8      392.20      396.88     53.91 o 
   2  16   8       14.03        6.30     12.27 o 
   3  16   8      584.96      597.50     53.22 o 
   4  16   8      196.48      118.29     40.93 o 
   5  16   8      513.45      335.54    145.07 o 
  -8  17   8      378.95      284.00     89.71 o 
  -7  17   8       77.28       50.29     22.54 o 
  -6  17   8      947.15     1052.22     55.83 o 
  -5  17   8      415.89      423.33    114.56 o 
  -4  17   8      935.25      910.59     30.14 o 
  -3  17   8     1977.13     2019.41     78.07 o 
  -2  17   8      755.60      715.98     35.65 o 
  -1  17   8      619.84      596.53     35.30 o 
   0  17   8       37.06       41.34     18.88 o 
   1  17   8      259.74      247.19     42.72 o 
   2  17   8      512.37      556.33     48.38 o 
   3  17   8      228.81      196.94     49.60 o 
   4  17   8       40.32       53.10     29.03 o 
   5  17   8      344.44      271.83     71.73 o 
  -8  18   8      324.52      260.07     68.57 o 
  -7  18   8      110.37      102.18     38.82 o 
  -6  18   8      531.52      434.79    113.56 o 
  -5  18   8      644.46      663.51     52.87 o 
  -4  18   8     1107.32     1080.97     92.19 o 
  -3  18   8      148.02      166.16     24.89 o 
  -2  18   8      456.65      433.00     38.61 o 
  -1  18   8      615.66      656.35     52.86 o 
   0  18   8      616.71      594.59     56.95 o 
   1  18   8      572.12      530.32     37.37 o 
   2  18   8      810.87      828.31     38.44 o 
   3  18   8      243.64      221.43     40.38 o 
   4  18   8      386.00      320.16     93.04 o 
  -7  19   8      317.79      247.79     86.45 o 
  -6  19   8      164.92      152.88     61.02 o 
  -5  19   8      129.79      143.06     43.00 o 
  -4  19   8      743.75      774.07     63.30 o 
  -3  19   8      137.26      145.37     28.54 o 
  -2  19   8      207.37      208.04     29.98 o 
  -1  19   8      915.49      959.64     39.73 o 
   0  19   8      328.72      306.76     59.36 o 
   1  19   8      833.90      911.86     48.02 o 
   2  19   8      275.68      245.31     40.30 o 
   3  19   8       69.82       67.44     19.05 o 
   4  19   8      982.86      931.89    143.79 o 
  -7  20   8      298.14      375.27     78.62 o 
  -6  20   8     1011.45     1148.65    155.83 o 
  -5  20   8      224.07      206.07     67.73 o 
  -4  20   8       51.21       50.25     30.35 o 
  -3  20   8      122.03      109.43     27.54 o 
  -2  20   8      438.78      489.85     42.65 o 
  -1  20   8      389.55      312.85     48.93 o 
   0  20   8      561.05      497.24     82.95 o 
   1  20   8      137.61      140.05     33.79 o 
   2  20   8      708.33      753.11     73.78 o 
   3  20   8      528.78      611.14     80.52 o 
  -6  21   8       24.51       41.95     19.71 o 
  -5  21   8      422.55      383.61     82.72 o 
  -4  21   8       42.26       39.20     28.90 o 
  -3  21   8      163.50      234.60     58.59 o 
  -2  21   8     1227.96     1166.98     52.42 o 
  -1  21   8      179.32      151.40     31.04 o 
   0  21   8        5.89       15.57     12.11 o 
   1  21   8       31.84       23.51     11.66 o 
   2  21   8      271.10      216.28     40.88 o 
   3  21   8      138.27      150.12     38.28 o 
  -5  22   8      367.21      296.77     93.17 o 
  -4  22   8      172.49      170.97     57.16 o 
  -3  22   8      292.09      269.63     54.42 o 
  -2  22   8      135.98       92.03     24.28 o 
  -1  22   8      144.83       91.36     23.22 o 
   0  22   8       57.01       59.64     17.88 o 
   1  22   8       16.56       16.06      9.97 o 
   2  22   8       49.06       48.52     18.85 o 
  -5  23   8       65.32       82.97     34.19 o 
  -4  23   8      325.78      257.92     80.57 o 
  -3  23   8       33.96       51.90     42.03 o 
  -2  23   8       97.65       58.54     25.88 o 
  -1  23   8      133.78      110.10     22.00 o 
   0  23   8      168.59      111.20     27.68 o 
   1  23   8       49.89       33.42     12.34 o 
  -3  24   8      169.30      141.97     67.13 o 
  -2  24   8       74.01       47.10     24.65 o 
  -1  24   8      538.40      507.29     77.37 o 
   0  24   8      520.75      373.07    174.21 o 
  -3 -23   9        5.95       33.69     23.78 o 
  -2 -23   9       73.42       57.26     41.31 o 
  -1 -23   9      184.92      117.73     43.75 o 
  -5 -22   9      651.13      734.42     68.85 o 
  -4 -22   9      400.03      456.31     66.78 o 
  -3 -22   9       20.61       84.57     58.75 o 
  -2 -22   9      103.68       70.56     45.46 o 
  -1 -22   9      212.49      207.85     88.07 o 
   0 -22   9      113.74       56.28     33.05 o 
  -6 -21   9      479.98      452.46     45.62 o 
  -5 -21   9       41.23        3.90     16.69 o 
  -4 -21   9      825.79      824.76     57.07 o 
  -3 -21   9      236.18      239.80     65.33 o 
  -2 -21   9      179.32      140.56     39.35 o 
  -1 -21   9     1577.81     1676.10     55.50 o 
   0 -21   9       20.40       12.25     15.70 o 
   1 -21   9        3.19       16.26     17.25 o 
  -6 -20   9      316.44      323.94     46.92 o 
  -5 -20   9      136.52      142.87     34.83 o 
  -4 -20   9      350.60      323.72     63.74 o 
  -3 -20   9      871.77      925.31     63.19 o 
  -2 -20   9      721.70      802.86     57.28 o 
  -1 -20   9       85.49       59.35     21.49 o 
   0 -20   9      480.58      414.43     51.51 o 
   1 -20   9       73.78       51.34     28.71 o 
   2 -20   9       46.55       42.66     19.48 o 
  -7 -19   9      437.51      486.92     78.89 o 
  -6 -19   9      222.35      223.42     64.00 o 
  -5 -19   9       17.12       17.53     11.90 o 
  -4 -19   9        8.39       11.08     18.56 o 
  -3 -19   9     1052.92     1083.30     51.14 o 
  -2 -19   9      624.93      620.73     35.54 o 
  -1 -19   9      188.28      164.21     40.89 o 
   0 -19   9      825.81      818.03     35.80 o 
   1 -19   9      104.58       80.29     43.14 o 
   2 -19   9        1.49       19.21     11.15 o 
   3 -19   9       14.64       30.81     13.17 o 
  -7 -18   9       89.52       90.84     29.01 o 
  -6 -18   9      119.89      116.62     37.86 o 
  -5 -18   9     1789.58     1895.65     69.27 o 
  -4 -18   9      592.93      557.16     49.32 o 
  -3 -18   9      144.62      140.75     37.72 o 
  -2 -18   9      790.58      805.79     42.82 o 
  -1 -18   9       24.21       17.18     10.33 o 
   0 -18   9     1072.06     1161.88     29.60 o 
   1 -18   9      332.75      305.48     37.68 o 
   2 -18   9       61.21       38.11     19.72 o 
   3 -18   9      266.96      286.23     55.07 o 
  -8 -17   9      456.32      507.84     57.95 o 
  -7 -17   9        4.81       14.34     17.49 o 
  -6 -17   9      575.78      594.37     53.46 o 
  -5 -17   9      419.24      390.52     90.49 o 
  -4 -17   9      703.91      736.41     61.04 o 
  -3 -17   9      520.38      562.59     67.36 o 
  -2 -17   9       12.92        8.13     18.74 o 
  -1 -17   9       93.83      100.09     21.41 o 
   0 -17   9      562.82      607.50     26.25 o 
   1 -17   9       54.92       36.95     13.85 o 
   2 -17   9       42.05       49.54     18.62 o 
   3 -17   9      137.63       99.53     32.88 o 
   4 -17   9      471.28      507.02     52.86 o 
  -8 -16   9        6.31       25.71     12.79 o 
  -7 -16   9     1137.62     1207.14     55.17 o 
  -6 -16   9      194.43      194.89     40.88 o 
  -5 -16   9       24.68       28.71     20.02 o 
  -4 -16   9      873.89      979.79     52.72 o 
  -3 -16   9     1081.78     1034.80     58.51 o 
  -2 -16   9      194.36      172.05     18.56 o 
  -1 -16   9      734.42      767.28     24.43 o 
   0 -16   9      107.09       66.07     21.89 o 
   1 -16   9     1029.88     1127.24     47.61 o 
   2 -16   9      310.05      353.19     37.35 o 
   3 -16   9       24.15       32.80     28.96 o 
   4 -16   9      210.33      228.57     52.75 o 
  -9 -15   9      537.20      538.69     53.41 o 
  -8 -15   9      229.85      177.33     49.12 o 
  -7 -15   9     1377.03     1433.85     63.68 o 
  -6 -15   9      264.62      259.54     39.19 o 
  -5 -15   9       63.38       52.89     19.26 o 
  -4 -15   9      172.96      218.66     34.24 o 
  -3 -15   9     1393.38     1379.82     66.51 o 
  -2 -15   9     1091.93     1072.03     35.91 o 
  -1 -15   9     1642.04     1710.79     55.87 o 
   0 -15   9      156.21      162.08     27.13 o 
   1 -15   9      194.12      179.16     39.17 o 
   2 -15   9       92.49       98.58     21.47 o 
   3 -15   9      248.71      223.64     48.15 o 
   4 -15   9      524.21      586.75     62.87 o 
  -9 -14   9       50.08       47.77     16.15 o 
  -8 -14   9      170.42      167.25     35.03 o 
  -7 -14   9      100.62       99.42     27.68 o 
  -6 -14   9     1218.43     1199.46     49.53 o 
  -5 -14   9      596.92      615.57     63.50 o 
  -4 -14   9      372.14      413.96     44.16 o 
  -3 -14   9      265.51      273.43     65.65 o 
  -2 -14   9      150.67      151.08     21.87 o 
  -1 -14   9      470.64      505.47     29.80 o 
   0 -14   9     1092.22     1169.04     46.63 o 
   1 -14   9      142.18      121.16     27.90 o 
   2 -14   9      175.06      169.83     41.47 o 
   3 -14   9      952.82      976.74     44.15 o 
   4 -14   9      116.57       92.03     25.04 o 
   5 -14   9      574.61      609.68     56.77 o 
  -9 -13   9      829.49      880.91     49.62 o 
  -8 -13   9      249.09      261.27     45.45 o 
  -7 -13   9       73.57       87.53     22.89 o 
  -6 -13   9     1068.50     1107.08     57.94 o 
  -5 -13   9       17.10       14.54      6.92 o 
  -4 -13   9      512.87      512.94     41.67 o 
  -3 -13   9     1209.92     1284.64     58.71 o 
  -2 -13   9       40.55       46.83     15.74 o 
  -1 -13   9      507.94      507.63     29.05 o 
   0 -13   9     2028.80     2157.11     63.63 o 
   1 -13   9      164.15      152.94     34.33 o 
   2 -13   9      166.44      165.93     24.91 o 
   3 -13   9      125.56      105.81     23.34 o 
   4 -13   9      194.40      262.06     33.02 o 
   5 -13   9      362.50      401.22     55.73 o 
  -9 -12   9       82.35       81.50     23.45 o 
  -8 -12   9      466.97      348.83     45.55 o 
  -7 -12   9      748.35      918.86     60.37 o 
  -6 -12   9       14.74       37.78     15.84 o 
  -5 -12   9      247.50      226.42     64.88 o 
  -4 -12   9     1319.51     1235.61     58.46 o 
  -3 -12   9     2381.04     2520.83     65.02 o 
  -2 -12   9      156.47      139.10     34.18 o 
  -1 -12   9      133.17      128.22     28.55 o 
   0 -12   9       61.73       56.84     16.20 o 
   1 -12   9     1419.81     1527.21     48.60 o 
   2 -12   9      315.97      338.02     33.35 o 
   3 -12   9       16.13       24.83     13.18 o 
   4 -12   9      263.35      235.74     41.77 o 
   5 -12   9       86.76       60.75     17.05 o 
 -10 -11   9      129.08       78.19     48.02 o 
  -9 -11   9      221.92      195.46     39.06 o 
  -8 -11   9      531.17      576.30     50.98 o 
  -7 -11   9       64.55      102.08     30.12 o 
  -6 -11   9       85.84      100.19     23.43 o 
  -5 -11   9       67.03       34.98     20.65 o 
  -4 -11   9     1286.03     1243.45     50.14 o 
  -3 -11   9      701.04      712.73     17.97 o 
  -2 -11   9      184.18      195.28     28.94 o 
  -1 -11   9      357.53      340.86     45.52 o 
   0 -11   9      188.44      192.32     36.31 o 
   1 -11   9      525.77      497.57     41.85 o 
   2 -11   9      537.35      604.16     46.96 o 
   3 -11   9       14.30       12.86     12.91 o 
   4 -11   9      344.78      376.05     49.03 o 
   5 -11   9      171.38      192.35     45.94 o 
 -10 -10   9      547.28      473.17     91.81 o 
  -9 -10   9      126.94      107.25     33.04 o 
  -8 -10   9      429.79      419.88     34.70 o 
  -7 -10   9      134.98       88.96     19.81 o 
  -6 -10   9      180.73      135.39     31.43 o 
  -5 -10   9      558.91      580.73     65.94 o 
  -4 -10   9      633.13      645.98     42.96 o 
  -3 -10   9      655.76      715.51     20.39 o 
  -2 -10   9     1969.12     2002.93     42.53 o 
  -1 -10   9      888.86      882.54     37.08 o 
   0 -10   9     2936.74     3053.72     79.06 o 
   1 -10   9      195.44      213.90     40.07 o 
   2 -10   9      187.00      188.06     28.37 o 
   3 -10   9      454.27      474.17     43.78 o 
   4 -10   9       42.24       62.11     18.18 o 
   5 -10   9       48.09       31.72     18.77 o 
   6 -10   9       36.80       55.58     20.17 o 
 -10  -9   9      139.24      111.84     30.29 o 
  -9  -9   9      111.35       73.62     22.43 o 
  -8  -9   9      898.35      971.74     41.12 o 
  -7  -9   9      317.37      291.51     46.84 o 
  -6  -9   9      472.49      502.40     43.25 o 
  -5  -9   9       70.20       30.82     19.10 o 
  -4  -9   9      390.60      379.59     50.02 o 
  -3  -9   9     3667.60     3819.08    100.89 o 
  -2  -9   9      417.72      447.75     28.81 o 
  -1  -9   9      189.60      212.20     37.94 o 
   0  -9   9     6337.78     6578.70    128.01 o 
   1  -9   9      250.35      273.94     37.40 o 
   2  -9   9      333.83      414.10     29.34 o 
   3  -9   9      579.83      596.72     40.38 o 
   4  -9   9       70.74       76.72     15.75 o 
   5  -9   9      521.19      488.19     57.17 o 
   6  -9   9      645.22      628.19     35.51 o 
 -10  -8   9      329.16      246.64     88.23 o 
  -9  -8   9       12.20        4.95     23.85 o 
  -8  -8   9     1103.72     1143.08     46.45 o 
  -7  -8   9      859.74      899.01     41.00 o 
  -6  -8   9      216.97      220.66     46.02 o 
  -5  -8   9      475.65      447.04     47.23 o 
  -4  -8   9     1206.36     1239.78     62.44 o 
  -3  -8   9     1240.54     1229.35     86.13 o 
  -2  -8   9      286.47      267.59     31.65 o 
  -1  -8   9     1370.38     1411.43     58.03 o 
   0  -8   9     1070.00     1153.10     42.93 o 
   1  -8   9      388.58      432.68     33.44 o 
   2  -8   9      212.08      228.35     43.82 o 
   3  -8   9      468.62      504.76     32.59 o 
   4  -8   9      174.31      185.81     38.72 o 
   5  -8   9      331.80      275.07     50.35 o 
   6  -8   9       91.80       50.00     14.51 o 
 -10  -7   9       11.30       27.96     17.77 o 
  -9  -7   9       21.91        0.69     25.91 o 
  -8  -7   9      205.52      185.81     30.74 o 
  -7  -7   9     1724.51     1705.87     62.57 o 
  -6  -7   9     1821.39     1613.13    194.40 o 
  -5  -7   9     1105.94     1099.14     63.07 o 
  -4  -7   9      990.99     1029.04     49.21 o 
  -3  -7   9      315.12      386.88     68.27 o 
  -2  -7   9      687.59      784.47     39.30 o 
  -1  -7   9     3127.59     3314.87     70.92 o 
   0  -7   9       39.51       31.64     10.43 o 
   1  -7   9      214.31      225.69     30.33 o 
   2  -7   9     1049.97     1105.96     43.20 o 
   3  -7   9      157.90      147.50     31.36 o 
   4  -7   9     2034.95     2134.97    118.29 o 
   5  -7   9       77.39       66.52     15.73 o 
   6  -7   9      199.55      175.73     31.11 o 
 -10  -6   9      120.99      110.51     34.63 o 
  -9  -6   9      380.48      320.50    104.62 o 
  -8  -6   9      875.45      899.05     54.30 o 
  -7  -6   9     2863.93     2934.03     36.89 o 
  -6  -6   9       36.88       30.12     13.59 o 
  -5  -6   9       72.61       68.41     23.66 o 
  -4  -6   9     1764.25     1848.28     60.76 o 
  -3  -6   9     1978.32     2016.60     78.50 o 
  -2  -6   9      934.17      926.93     96.86 o 
  -1  -6   9     2355.79     2514.15     56.01 o 
   0  -6   9      366.04      335.25     29.46 o 
   1  -6   9       35.01       35.41     11.50 o 
   2  -6   9      145.88      211.58     51.44 o 
   3  -6   9       83.78       74.61     29.32 o 
   4  -6   9      773.77      797.70     47.51 o 
   5  -6   9       87.61       95.26     23.63 o 
   6  -6   9      424.33      399.37     56.83 o 
 -10  -5   9       52.26       35.12     21.37 o 
  -9  -5   9      344.89      318.67     79.74 o 
  -8  -5   9      188.29      199.04     29.20 o 
  -7  -5   9      633.02      628.27     35.55 o 
  -6  -5   9      159.51      117.21     24.99 o 
  -5  -5   9      895.88      865.32     42.52 o 
  -4  -5   9      684.87      689.35     57.09 o 
  -3  -5   9     3322.26     3348.66    102.00 o 
  -2  -5   9      881.20      873.92     43.48 o 
  -1  -5   9     3335.79     3488.71     86.32 o 
   0  -5   9     1438.99     1466.80     55.37 o 
   1  -5   9      779.61      835.47     36.48 o 
   2  -5   9      973.60      988.24     36.23 o 
   3  -5   9      531.49      482.36     32.31 o 
   4  -5   9      414.04      445.19     37.92 o 
   5  -5   9     1461.06     1461.98     39.00 o 
   6  -5   9      197.28      209.05     30.52 o 
 -11  -4   9      713.00      744.04     58.77 o 
 -10  -4   9      813.75      860.43    115.46 o 
  -9  -4   9       22.57       12.08     14.16 o 
  -8  -4   9      745.13      795.01     28.83 o 
  -7  -4   9      291.23      349.36     31.44 o 
  -6  -4   9     1381.27     1447.38     39.63 o 
  -5  -4   9     2789.39     2852.01     74.15 o 
  -4  -4   9     2287.60     2376.59     57.75 o 
  -3  -4   9      164.29      205.29     35.95 o 
  -2  -4   9     2559.86     2679.69     74.35 o 
  -1  -4   9     1059.18     1114.55     67.06 o 
   0  -4   9      612.89      596.98     37.76 o 
   1  -4   9       24.04       19.96     13.13 o 
   2  -4   9      239.92      200.85     29.01 o 
   3  -4   9     1662.42     1536.77     59.45 o 
   4  -4   9      735.61      664.54     43.07 o 
   5  -4   9      178.56      201.01     44.74 o 
   6  -4   9       95.66       84.23     22.47 o 
 -11  -3   9      318.01      216.17     67.59 o 
 -10  -3   9      272.87      240.71     68.83 o 
  -9  -3   9      559.63      526.83     62.31 o 
  -8  -3   9      287.11      288.40     47.72 o 
  -7  -3   9      365.45      389.53     18.22 o 
  -6  -3   9     1891.84     1919.60     55.32 o 
  -5  -3   9      475.14      470.42     28.25 o 
  -4  -3   9     1061.22     1088.71     43.62 o 
  -3  -3   9     2467.05     2492.40     64.99 o 
  -2  -3   9     1598.26     1741.05     70.75 o 
  -1  -3   9     2627.95     2800.55     72.47 o 
   0  -3   9      424.15      435.10     36.28 o 
   1  -3   9       45.34       37.44     11.85 o 
   2  -3   9     1144.11     1128.92     36.29 o 
   3  -3   9      498.20      489.03     40.14 o 
   4  -3   9     1997.53     2116.79     81.36 o 
   5  -3   9      178.13      196.81     35.79 o 
   6  -3   9      311.23      301.87     40.82 o 
 -11  -2   9      740.91      726.39     93.71 o 
 -10  -2   9      502.74      523.71     56.22 o 
  -9  -2   9       20.73       21.95     18.93 o 
  -8  -2   9      130.40       85.42     27.29 o 
  -7  -2   9     1067.46     1008.46     45.51 o 
  -6  -2   9      237.35      240.58     20.50 o 
  -5  -2   9     1182.83     1218.37     50.89 o 
  -4  -2   9      341.62      341.27     29.22 o 
  -3  -2   9     3870.62     3898.45     75.73 o 
  -2  -2   9       54.94       46.76     10.79 o 
  -1  -2   9      947.84      948.12     45.70 o 
   0  -2   9      175.87      192.12     29.23 o 
   1  -2   9     2035.93     2093.40     52.28 o 
   2  -2   9     1640.98     1570.46     42.71 o 
   3  -2   9      482.11      442.07     29.49 o 
   4  -2   9      140.61      174.24     31.22 o 
   5  -2   9        0.32       11.47     14.93 o 
   6  -2   9       55.36       48.83     23.74 o 
 -11  -1   9      152.25      126.63     37.70 o 
 -10  -1   9     1326.91     1337.47     92.45 o 
  -9  -1   9      237.30      236.01     49.20 o 
  -8  -1   9      340.54      336.93     36.33 o 
  -7  -1   9      679.36      648.85     30.34 o 
  -6  -1   9      269.89      220.12     10.52 o 
  -5  -1   9       22.74       17.85      6.81 o 
  -4  -1   9      357.84      353.82     20.69 o 
  -3  -1   9     1559.61     1480.17     59.11 o 
  -2  -1   9      335.18      316.91     26.83 o 
  -1  -1   9     1342.47     1330.77     55.88 o 
   0  -1   9     1553.68     1530.59     59.91 o 
   1  -1   9      312.00      368.38     47.32 o 
   2  -1   9      290.02      314.93     35.97 o 
   3  -1   9       82.85       98.33     20.63 o 
   4  -1   9      427.03      470.72     51.26 o 
   5  -1   9     1272.78     1537.09    161.98 o 
   6  -1   9      157.09      126.93     28.21 o 
   7  -1   9      168.33      162.06     26.67 o 
 -11   0   9       43.30       61.43     22.64 o 
 -10   0   9     1807.81     1741.73    136.74 o 
  -9   0   9       15.92        1.22     16.30 o 
  -8   0   9     1298.78     1321.55     53.16 o 
  -7   0   9      286.32      261.37     67.34 o 
  -6   0   9     2482.73     2504.17     59.40 o 
  -5   0   9       90.89       96.81     22.29 o 
  -4   0   9       87.68       69.66     10.98 o 
  -3   0   9      405.41      345.83     34.85 o 
  -2   0   9      883.08      912.12     29.59 o 
  -1   0   9       48.38       21.48     14.33 o 
   0   0   9     1789.36     1669.99     60.00 o 
   1   0   9      720.97      620.94     28.47 o 
   2   0   9      214.09      173.89     31.54 o 
   3   0   9       32.10       33.09     14.96 o 
   4   0   9       60.24       66.12     19.03 o 
   5   0   9      289.93      288.12     50.01 o 
   6   0   9       13.03       11.30     27.85 o 
   7   0   9      279.31      209.57     49.25 o 
 -11   1   9       99.20       69.24     27.81 o 
 -10   1   9     1293.84     1274.20    120.82 o 
  -9   1   9      154.89      181.87     41.13 o 
  -8   1   9      329.47      311.42     46.62 o 
  -7   1   9      831.64      824.73     36.87 o 
  -6   1   9      256.68      237.89     44.68 o 
  -5   1   9       33.43       19.26      9.49 o 
  -4   1   9      396.77      436.53     48.78 o 
  -3   1   9     1680.56     1619.34     49.71 o 
  -2   1   9      319.97      289.77     25.09 o 
  -1   1   9     1176.10     1087.60     45.10 o 
   0   1   9     1666.83     1581.25     61.28 o 
   1   1   9      259.90      270.81     31.55 o 
   2   1   9      296.96      326.88     37.72 o 
   3   1   9       90.14      111.20     23.58 o 
   4   1   9      404.58      390.25     62.16 o 
   5   1   9     1243.91     1319.51     57.61 o 
   6   1   9      192.18      169.77     48.40 o 
   7   1   9      188.36      141.57     41.59 o 
 -11   2   9      823.94      835.68    104.48 o 
 -10   2   9      457.42      396.28     80.63 o 
  -9   2   9       10.88       16.40     16.25 o 
  -8   2   9      154.78      144.33     32.71 o 
  -7   2   9      900.97      856.37     27.97 o 
  -6   2   9      180.00      191.88     36.34 o 
  -5   2   9     1251.01     1242.57     50.93 o 
  -4   2   9      332.26      310.48     18.84 o 
  -3   2   9     4088.24     4162.74    110.46 o 
  -2   2   9       86.88       74.90     13.95 o 
  -1   2   9      940.12      864.22     35.93 o 
   0   2   9      159.81      169.36     30.20 o 
   1   2   9     2161.75     2223.41     53.43 o 
   2   2   9     1646.50     1634.61     50.80 o 
   3   2   9      435.79      442.15     37.94 o 
   4   2   9      164.95      191.77     55.59 o 
   5   2   9        2.68      -19.24     27.13 o 
   6   2   9       29.92       34.49     23.90 o 
 -11   3   9      328.63      250.89     63.22 o 
 -10   3   9      300.36      271.71     54.66 o 
  -9   3   9      480.24      557.64     79.70 o 
  -8   3   9      241.35      205.62     49.20 o 
  -7   3   9      374.05      396.47     48.43 o 
  -6   3   9     1919.32     1942.20     58.82 o 
  -5   3   9      468.51      429.83     27.97 o 
  -4   3   9     1037.55      939.86     59.27 o 
  -3   3   9     2512.39     2445.42     61.07 o 
  -2   3   9     1577.48     1661.29     52.67 o 
  -1   3   9     2817.95     2824.72     51.09 o 
   0   3   9      360.62      367.01     47.96 o 
   1   3   9       52.42       32.57     13.98 o 
   2   3   9     1120.33     1120.08     40.55 o 
   3   3   9      516.07      467.15     29.43 o 
   4   3   9     1908.80     2021.32    103.37 o 
   5   3   9      158.07      181.98     57.22 o 
   6   3   9      289.63      259.59     66.72 o 
 -11   4   9      710.95      628.38    108.75 o 
 -10   4   9      783.08      837.38    112.32 o 
  -9   4   9       18.82       15.37     35.13 o 
  -8   4   9      690.15      710.08     48.29 o 
  -7   4   9      298.99      320.62     45.13 o 
  -6   4   9     1318.89     1408.37     46.02 o 
  -5   4   9     2897.00     3020.89     62.25 o 
  -4   4   9     2232.98     2283.91     44.96 o 
  -3   4   9      141.11      127.39     18.84 o 
  -2   4   9     2492.23     2650.01     55.30 o 
  -1   4   9     1140.62     1158.01     36.32 o 
   0   4   9      507.97      498.83     28.07 o 
   1   4   9       16.01       26.75     10.00 o 
   2   4   9      299.97      255.53     49.93 o 
   3   4   9     1622.32     1516.18     65.15 o 
   4   4   9      732.89      775.16     49.88 o 
   5   4   9      155.75      165.78     47.03 o 
   6   4   9       86.48       53.73     32.34 o 
 -10   5   9       44.85       25.13     19.95 o 
  -9   5   9      367.82      342.63    113.91 o 
  -8   5   9      174.62      201.47     38.15 o 
  -7   5   9      737.97      695.03     54.84 o 
  -6   5   9      123.87      120.12     21.54 o 
  -5   5   9      878.21      816.39     39.89 o 
  -4   5   9      704.24      663.86     31.57 o 
  -3   5   9     3566.28     3444.88     96.76 o 
  -2   5   9      901.15      925.25     33.87 o 
  -1   5   9     3408.75     3497.29     82.77 o 
   0   5   9     1610.37     1597.60     38.93 o 
   1   5   9      770.60      779.22     34.13 o 
   2   5   9     1077.08     1081.39     34.59 o 
   3   5   9      558.60      589.52     73.57 o 
   4   5   9      422.90      415.84     84.58 o 
   5   5   9     1520.48     1524.90    101.16 o 
   6   5   9      226.56      223.16     58.75 o 
 -10   6   9      157.86      117.68     29.94 o 
  -9   6   9      358.94      326.85     77.85 o 
  -8   6   9      940.04      979.15     64.72 o 
  -7   6   9     2821.47     2757.14    164.24 o 
  -6   6   9       50.96       39.50     13.97 o 
  -5   6   9       37.35       42.95     15.83 o 
  -4   6   9     1741.62     1843.55     46.25 o 
  -3   6   9     1911.14     1840.91     50.98 o 
  -2   6   9      837.38      766.36     30.22 o 
  -1   6   9     2395.82     2496.49     47.63 o 
   0   6   9      355.22      356.66     45.44 o 
   1   6   9       41.05       36.54     12.12 o 
   2   6   9       92.12      106.04     25.39 o 
   3   6   9      130.74      102.00     26.91 o 
   4   6   9      754.95      791.12     46.49 o 
   5   6   9       88.98       49.30     41.89 o 
   6   6   9      414.32      331.36    113.23 o 
 -10   7   9       26.95       22.14     18.16 o 
  -9   7   9       50.12       28.45     16.89 o 
  -8   7   9      212.65      208.33     44.67 o 
  -7   7   9     1772.61     1848.73     74.28 o 
  -6   7   9     1610.91     1626.25     48.03 o 
  -5   7   9     1163.98     1188.21     41.51 o 
  -4   7   9     1009.50     1054.47     38.81 o 
  -3   7   9      320.70      284.50     21.09 o 
  -2   7   9      683.86      690.75     32.93 o 
  -1   7   9     2900.74     2969.87     80.73 o 
   0   7   9       36.64       35.54      8.54 o 
   1   7   9      223.39      211.38     36.69 o 
   2   7   9     1091.17     1148.18     37.17 o 
   3   7   9      201.00      178.28     37.63 o 
   4   7   9     2140.84     2295.81    156.68 o 
   5   7   9       68.37       25.23     51.59 o 
   6   7   9      210.16      143.05     38.43 o 
 -10   8   9      321.58      261.68     57.47 o 
  -9   8   9        8.22       12.76     19.45 o 
  -8   8   9     1155.78     1147.80     47.25 o 
  -7   8   9      861.82      841.89     36.33 o 
  -6   8   9      302.46      293.20     23.99 o 
  -5   8   9      508.04      478.73     33.54 o 
  -4   8   9     1181.43     1227.18     45.81 o 
  -3   8   9     1233.53     1189.07     95.47 o 
  -2   8   9      229.21      208.51     38.39 o 
  -1   8   9     1383.30     1420.04     48.52 o 
   0   8   9     1244.63     1282.88     50.97 o 
   1   8   9      305.81      337.17     30.92 o 
   2   8   9      183.92      172.43     29.70 o 
   3   8   9      412.12      407.29     48.63 o 
   4   8   9      171.36      179.54     44.89 o 
   5   8   9      340.37      286.68     80.09 o 
   6   8   9       65.84       54.68     24.75 o 
 -10   9   9      137.68      107.72     67.80 o 
  -9   9   9       98.97       81.57     25.76 o 
  -8   9   9      912.49      986.67     43.09 o 
  -7   9   9      230.22      220.47     49.77 o 
  -6   9   9      539.48      557.66     29.29 o 
  -5   9   9       64.60       50.65     24.10 o 
  -4   9   9      384.89      398.24     30.23 o 
  -3   9   9     3665.12     3874.91    105.76 o 
  -2   9   9      398.76      359.67     25.71 o 
  -1   9   9      224.30      229.46     28.78 o 
   0   9   9     6043.49     6332.11    124.31 o 
   1   9   9      268.00      283.39     59.29 o 
   2   9   9      408.28      418.85     25.90 o 
   3   9   9      611.27      587.89     43.58 o 
   4   9   9       65.30       87.05     29.56 o 
   5   9   9      593.12      615.01     59.15 o 
   6   9   9      640.49      445.75    133.94 o 
 -10  10   9      584.83      536.60    150.68 o 
  -9  10   9      130.44      102.60     60.93 o 
  -8  10   9      460.85      453.57     45.17 o 
  -7  10   9      109.72       68.51     23.86 o 
  -6  10   9      123.46       73.24     20.47 o 
  -5  10   9      516.56      526.61     27.02 o 
  -4  10   9      589.17      595.36     31.89 o 
  -3  10   9      705.43      771.54     34.64 o 
  -2  10   9     2069.72     2039.90     39.10 o 
  -1  10   9      797.54      794.31     37.74 o 
   0  10   9     3035.85     3201.93     78.12 o
[truncated: 118,502 more chars]
